# Supplementary material for: Exploring the Metabolic and Transcriptomic Profiles of Tetrastigma hemsleyanum for Tissue-Specific Compound Accumulation
Source: Front Plant Sci. 2025 Apr 2;16:1478061. doi: 10.3389/fpls.2025.1478061 (PMC12000079; doi:10.3389/fpls.2025.1478061)
Supplement: Supplementary file 1 [file Table1.xlsx]

## Sheet: Sheet1
Appendix 1 (TT-Negative ion mode)
name	formula	exact_mass	mz	rtmin	Adduct	TT-1	TT-2	TT-3	TT-4	TT-5
(R)-Mandelic acid	C8H8O3	151.04	152.05	9.09	M-H	8245819	5953428	7707942	5805349	8101674
3,5-Dimethoxy-4-hydroxybenzaldehyde	C9H10O4	181.05	182.05	0.94	M-H	11912332	9050475	1866227	5472182	11642041
4-Hydroxybenzoic acid	C7H6O3	137.02	138.02	1.26	M-H	431273229	271013433	300091379	328385438	451161704
4-Hydroxyisoleucine	C6H13NO3	146.08	147.08	0.8	M-H	3343961	1864125	2776382	2620943	4295696
4-Methoxyphenylacetic acid	C9H10O3	165.06	166.06	1.21	M-H	17502082	16354401	13113206	4081778	18065623
4-Methoxysalicylic acid	C8H8O4	167.03	168.03	1.04	M-H	9104495	5074405	5641883	6470039	9051707
6-Gingerol	C17H26O4	293.18	294.18	13.06	M-H	37739315	35590762	47181161	32631087	45171160
Astragalin	C21H20O11	447.09	448.09	8.65	M-H	5524308	7251204	7785743	16423617	5754249
Azelaic acid	C9H16O4	187.1	188.1	1.68	M-H	26294837	14878064	14915944	13110955	82548066
Calcium pantothenate	C9H17NO5.0.5Ca	218.1	219.1	0.98	M-H	163454709	105150455	95147337	67552807	96421719
Citric acid	C6H8O7	191.02	192.02	0.73	M-H	126103519	392300399	721519344	701958371	129429583
Cynaroside	C21H20O11	447.09	448.09	8.65	M-H	5524308	7251204	7785743	16423617	5754249
Embelin	C17H26O4	293.18	294.18	13.06	M-H	37739315	35590762	47181161	32631087	45171160
Ethyl 3,4-dihydroxybenzoate	C9H10O4	181.05	182.05	0.94	M-H	11912332	9050475	1866227	5472182	11642041
Ethyl ferulate	C12H14O4	221.08	222.08	6.75	M-H	2675365	1920816	2468811	2664506	1233724
Fraxinol	C11H10O5	221.05	222.05	1.04	M-H	17665179	9530387	11879445	6742998	17784425
Fumaric acid	C4H4O4	115	116	0.73	M-H	46324986	98417096	137704317	221271049	44827483
Gentisic acid	C7H6O4	153.02	154.02	1.03	M-H	129782282	125216820	114162502	128123921	124775108
Homoorientin	C21H20O11	447.09	448.09	8.65	M-H	5524308	7251204	7785743	16423617	5754249
Isofraxidin	C11H10O5	221.05	222.05	1.04	M-H	17665179	9530387	11879445	6742998	17784425
Kaempferol-7-O-beta-D-glucopyranoside	C21H20O11	447.09	448.09	8.65	M-H	5524308	7251204	7785743	16423617	5754249
Leucoside	C26H28O15	579.14	580.14	8.16	M-H	3630064	5014243	4931887	13837686	3933983
L-Glutamic acid	C5H9NO4	146.05	147.05	0.73	M-H	82590913	90739653	90980667	75512235	81969900
L-Hydroxyproline	C5H9NO3	130.05	131.05	0.78	M-H	47800907	49290505	52014772	31575922	48555116
L-Theanine	C7H14N2O3	173.09	174.09	0.8	M-H	63802910	83107677	147525668	128130536	63690941
Maleic acid	C4H4O4	115	116	0.73	M-H	46324986	98417096	137704317	221271049	44827483
Methyl Vanillate	C9H10O4	181.05	182.05	0.94	M-H	11912332	9050475	1866227	5472182	11642041
Nardosinone	C15H22O3	249.15	250.15	14.31	M-H	3179440	2947060	5676700	2707844	4679315
Nicotinic acid	C6H5NO2	122.02	123.02	0.8	M-H	76560818	51390942	46135474	35605541	75981398
Octyl gallate	C15H22O5	281.14	282.14	1.36	M-H	66847552	26854917	22613422	14598138	71989771
Orientin	C21H20O11	447.09	448.09	8.65	M-H	5524308	7251204	7785743	16423617	5754249
Orsellinic acid	C8H8O4	167.03	168.03	1.04	M-H	9104495	5074405	5641883	6470039	9051707
p-Coumaric acid	C9H8O3	163.04	164.04	1.4	M-H	8035902	10190285	10839478	15234377	9306775
p-Hydroxybenzaldehyde	C7H6O2	121.03	122.03	1.31	M-H	123545936	63295329	70723047	100370105	132687099
p-Hydroxy-cinnamic acid	C9H8O3	163.04	164.04	1.4	M-H	8035902	10190285	10839478	15234377	9306775
Polygalic acid	C29H44O6	487.31	488.31	7.3	M-H	29342164	23449333	29189426	27246701	29144026
Propyl gallate	C10H12O5	211.06	212.06	2.61	M-H	22022864	20826261	22274747	25101551	21600307
Propylparaben	C10H12O3	179.07	180.07	1.29	M-H	3991534	2685750	2368756	5935680	4489840
Protocatechualdehyde	C7H6O3	137.02	138.02	1.26	M-H	431273229	271013433	300091379	328385438	451161704
Protocatechuic acid	C7H6O4	153.02	154.02	1.03	M-H	129782282	125216820	114162502	128123921	124775108
Quercetin 7-rhamnoside	C21H20O11	447.09	448.09	8.65	M-H	5524308	7251204	7785743	16423617	5754249
Quercitrin	C21H20O11	447.09	448.09	8.65	M-H	5524308	7251204	7785743	16423617	5754249
Quinic acid	C7H12O6	191.06	192.06	0.74	M-H	60942379	45781045	32641465	43292335	60444168
Salicylic acid	C7H6O3	137.02	138.02	1.26	M-H	431273229	271013433	300091379	328385438	451161704
Sucrose	C12H22O11	341.11	342.11	0.79	M-H	21810856	94454178	83652684	152557303	25538272
Uridine	C9H12N2O6	243.06	244.06	0.83	M-H	5896736	9348814	9342280	16967013	7040177
Vanillin	C8H8O3	151.04	152.04	9.09	M-H	8245819	5953428	7707942	5805349	8101674
Appendix 1 (TT-Positive ion mode)
name	formula	exact_mass	mz	rtmin	Adduct	TT-1	TT-2	TT-3	TT-4	TT-5
(-)-Cotinine	C10H12N2O	177.1	176.1	4.35	M+H	46594339	71763444	89013774	138000000	55293141
(+)-Magnoflorine	C20H24NO4	342.17	342.17	4.57	M+	177000000	111000000	223000000	318000000	151000000
2-Pyrrolidinecarboxylic acid	C5H9NO2	116.07	115.07	0.8	M+H	19547719	62971549	108000000	96914679	17783246
4'-O-Glucosylvitexin	C27H30O15	595.17	594.17	7.43	M+H	113000000	145000000	163000000	190000000	123000000
5-Hydroxy-1-tetralone	C10H10O2	163.08	162.08	17.59	M+H	75393191	71561984	71478870	71367076	73839123
8-O-acetyl shanzhiside methyl ester	C19H28O12	471.15	448.16	6.79	M+Na	5384306	7088276	12396099	10760732	5479919
Abscisic acid	C15H20O4	265.14	264.14	1.38	M+H	15607399	7851882	6538123	4599079	14285099
Acetophenone	C8H8O	121.06	120.06	3.06	M+H	446000000	171000000	104000000	419000000	450000000
Apigenin-7-O-beta-D-glucoside	C21H20O10	433.11	432.11	6.74	M+H	33042040	40219202	46795674	54983131	35396929
Berberine	C20H18NO4	336.12	336.12	14.18	M+	725000000	325000000	781000000	2870000000	767000000
Betaine	C5H11NO2	118.09	117.09	0.77	M+H	1060000000	1080000000	1130000000	895000000	1010000000
Camelliaside B	C32H38O19	727.21	726.21	6.74	M+H	132000000	185000000	197000000	223000000	145000000
Complanatuside	C28H32O16	625.18	624.18	7.59	M+H	8667235	13608714	14517398	19377143	9814358
Corydine	C20H23NO4	342.17	341.17	4.57	M+H	177000000	111000000	223000000	318000000	151000000
Curcumol	C15H24O2	237.18	236.18	11.48	M+H	1061960	2155437	520763	824949	1339841
Curdione	C15H24O2	237.18	236.18	11.48	M+H	1061960	2155437	3323044	0	852806
Dehydrotumulosic acid	C31H48O4	485.36	484.36	22.97	M+H	4378362	546184	1634846	1954374	5051872
Dihydroartemisinic acid	C15H24O2	237.18	236.18	11.48	M+H	1061960	1251892	1797530	1003542	1010057
Eleutheroside B/Syringin	C17H24O9	417.14	372.14	5.92	M+HCO2	7948630	11718136	17796716	16179999	8548730
Epiberberine	C20H18NO4	336.12	336.12	14.18	M+	725000000	325000000	781000000	2870000000	767000000
Eurycomanone	C20H24O9	409.15	408.15	1.87	M+H	503000000	335000000	299000000	86726959	512000000
Fisetin	C15H10O6	287.06	286.06	6.74	M+H	16878079	23570469	26003619	31175734	18435719
Forsythoside E	C20H30O12	463.18	462.18	6.96	M+H	6784224	138071	14712998	17901359	7408188
Genistin	C21H20O10	433.11	432.11	6.74	M+H	33042040	40219202	46795674	54983131	35396929
Ginkgolide A	C20H24O9	409.15	408.15	1.87	M+H	503000000	335000000	299000000	86726959	512000000
Ginkgolide B	C20H24O10	425.14	424.14	6	M+H	6754296	3017319	1103252	1430085	6749994
Ginkgolide C	C20H24O11	441.14	440.14	5.93	M+H	12480441	6493370	4903094	1786100	12675871
Ginkgolide J	C20H24O10	425.14	424.14	6	M+H	6754296	3017319	1103252	1430085	6749994
Glabrolide	C30H44O4	469.33	468.33	24.28	M+H	6295902	1506491	16031111	1711996	7831632
Hirsutine	C22H28N2O3	369.22	368.22	8.71	M+H	34542733	43413519	46171308	37002969	42238334
Isorhamnetin-3-O-nehesperidine	C28H32O16	625.18	624.18	7.59	M+H	8667235	13608714	14517398	19377143	9814358
Isovitexin	C21H20O10	433.11	432.11	6.74	M+H	33042040	40219202	46795674	54983131	35396929
Kaempferol 3-glucorhamnoside	C27H30O15	595.17	594.17	7.43	M+H	113000000	145000000	163000000	190000000	123000000
Kaempferol	C15H10O6	287.06	286.06	6.74	M+H	16878079	23570469	26003619	31175734	18435719
Kaempferol-3-O-rutinoside	C27H30O15	595.17	594.17	7.43	M+H	113000000	145000000	163000000	190000000	123000000
L(-)-Carnitine	C7H15NO3	162.11	161.11	0.76	M+H	38952955	46827511	43961226	47306893	38955448
Linarin	C28H32O14	593.19	592.19	10.27	M+H	6692000	2889029	4605008	12624645	7971989
L-Leucine	C6H13NO2	132.1	131.1	0.76	M+H	13438298	12116264	39156985	51669042	18400973
Lonicerin	C27H30O15	595.17	594.17	7.43	M+H	113000000	145000000	163000000	190000000	123000000
L-Phenylalanine	C9H11NO2	166.09	165.09	1.34	M+H	20421756	34018612	40806538	43768345	21345220
L-Tyrosine	C9H11NO3	182.08	181.08	1.45	M+H	5844111	5681701	7208385	4375871	5853066
Luteolin	C15H10O6	287.06	286.06	6.74	M+H	16878079	23570469	26003619	31175734	18435719
L-Valine	C5H11NO2	118.09	117.09	0.77	M+H	1060000000	1080000000	1130000000	895000000	1010000000
Mulberroside A	C26H32O14	569.19	568.19	8	M+H	8695371	3211468	19256196	20789926	8825482
Narcissoside	C28H32O16	625.18	624.18	7.59	M+H	8667235	13608714	14517398	19377143	9814358
Nicotinamide	C6H6N2O	123.06	122.06	1.23	M+H	15012719	22398348	22938934	28438937	16629198
Nodakenin	C20H24O9	409.15	408.15	1.87	M+H	503000000	335000000	299000000	86726959	512000000
Oroxin A	C21H20O10	433.11	432.11	6.74	M+H	33042040	40219202	46795674	54983131	35396929
Oroxin B	C27H30O15	595.17	594.17	7.43	M+H	113000000	145000000	163000000	190000000	123000000
Oxoglaucine	C20H17NO5	352.12	351.12	13.56	M+H	8237400	3852456	8733559	20191064	8040698
Oxyberberine	C20H17NO5	352.12	351.12	13.56	M+H	8237400	3852456	8733559	20191064	8040698
Palmatine	C21H22NO4	352.15	352.15	13.83	M+	215000000	112000000	272000000	887000000	224000000
Phellodendrine	C20H24NO4	342.17	342.17	4.57	M+	177000000	111000000	223000000	318000000	151000000
Rosarin	C20H28O10	446.2	428.17	8.13	M+NH4	4179516	11604303	12986111	12442352	4598223
Rosavin	C20H28O10	446.2	428.17	8.13	M+NH4	4179516	11604303	12986111	12442352	4598223
Scutellarein	C15H10O6	287.06	286.06	6.74	M+H	16878079	23570469	26003619	31175734	18435719
S-Isocorydine(+)	C20H23NO4	342.17	341.17	4.57	M+H	177000000	111000000	223000000	318000000	151000000
Sophoricoside	C21H20O10	433.11	432.11	6.74	M+H	33042040	40219202	46795674	54983131	35396929
Stachydrine	C7H13NO2	144.1	143.1	1.6	M+H	453000000	425000000	481000000	165000000	443000000
Tinnevellin glucoside	C20H24O9	409.15	408.15	1.87	M+H	503000000	335000000	299000000	86726959	512000000
Trigonelline HCl	C7H8NO2Cl	138.05	137.05	0.8	M+H	2240000000	3010000000	2760000000	3280000000	2090000000
Tryptamine	C10H12N2	161.11	160.11	8.49	M+H	17217549	15838329	20067878	14935934	17684143
Vaccarin	C32H38O19	727.21	726.21	6.74	M+H	132000000	185000000	197000000	223000000	145000000
Vicenin II	C27H30O15	595.17	594.17	7.43	M+H	113000000	145000000	163000000	190000000	123000000
Vitexin	C21H20O10	433.11	432.11	6.74	M+H	33042040	40219202	46795674	54983131	35396929
Appendix 1 (TF-Negative ion mode)
name	formula	exact_mass	mz	rtmin	Adduct	TF-1	TF-2	TF-3	TF-4	TF-5
(-)-Gallocatechin	C15H14O7	305.07	306.07	1.9	M-H	591995817	599391098	386546314	660868343	340285668
(+)-Catechin Hydrate	C15H14O6H2O	289.07	290.07	4.77	M-H	4932366244	4628802364	3254156135	5017528348	2999374685
(2R,3S)-3-Phenylisoserine hydrochloride	C9H11NO3HCl	180.07	181.07	1.05	M-H	15436656	12661415	12728759	8621926	11885151
(R)-Mandelic acid	C8H8O3	151.04	152.04	9.08	M-H	7224635	6001573	12041286	8097872	7983756
1-Caffeoylquinic acid	C16H18O9	353.09	354.09	1.05	M-H	132097637	43436591	38552404	26967649	22166230
2''-O-beta-L-galactopyranosylorientin	C27H30O16	609.15	610.15	5.47	M-H	37234358	31875209	14495537	17884841	14092972
4-Hydroxybenzoic acid	C7H6O3	137.02	138.02	1.26	M-H	356026379	344340821	406780571	279492753	369602707
4-Methoxysalicylic acid	C8H8O4	167.03	168.03	1.05	M-H	19381485	23732337	23225678	20381797	26243185
5-Acetylsalicylic acid	C9H8O4	179.03	180.03	1.05	M-H	23960573	11406726	17826028	17207873	13052647
6-Gingerol	C17H26O4	293.18	294.18	13.04	M-H	62759770	39932375	43055104	27817679	33182044
Amygdalin	C20H27NO11	456.15	457.15	8	M-H	3578360	2805851	4051523	3252943	2697741
Arbutin	C12H16O7	271.08	272.08	1.05	M-H	4302997	2777344	2709806	3151665	2553693
Astringin	C20H22O9	405.12	406.12	6.64	M-H	337407889	367233271	357573886	263758402	229354550
Azelaic acid	C9H16O4	187.1	188.1	1.61	M-H	21137277	20828025	23553298	25495609	27729466
Caffeic acid	C9H8O4	179.03	180.03	1.05	M-H	23960573	11406726	17826028	17207873	13052647
Calcium pantothenate	C9H17NO5.0.5Ca	218.1	219.1	0.84	M-H	45416758	46113154	61957379	41463890	54429271
Chlorogenic acid	C16H18O9	353.09	354.09	1.05	M-H	132097637	43436591	38552404	26967649	22166230
Cianidanol	C15H14O6	289.07	290.07	4.77	M-H	4932366244	4628802364	3254156135	5017528348	2999374685
Citric acid	C6H8O7	191.02	192.02	0.72	M-H	1346780069	1314293333	1443385370	1487624388	1311769133
Cryptochlorogenic acid	C16H18O9	353.09	354.09	1.05	M-H	132097637	43436591	38552404	26967649	22166230
Danshensu	C9H10O5	197.05	198.05	1.05	M-H	14460866	14148899	7348528	11524892	8501666
Diffractic Acid	C20H22O7	373.13	374.13	1.86	M-H	12477215	10492521	12000982	12792254	9885148
Echinocystic acid	C30H48O4	471.35	472.35	0.24	M-H	3715446	68476277	1998189	10334473	4300625
Embelin	C17H26O4	293.18	294.18	13.04	M-H	62759770	39932375	43055104	27817679	33182044
Epicatechin	C15H14O6	289.07	290.07	4.77	M-H	4932366244	4628802364	3254156135	5017528348	2999374685
Epigallocatechin	C15H14O7	305.07	306.07	1.9	M-H	591995817	599391098	386546314	660868343	340285668
Eriodictyol	C15H12O6	287.06	288.06	4.77	M-H	48614616	2223750	5794973	4849314	10578948
Ethyl gallate	C9H10O5	197.05	198.05	1.05	M-H	14460866	14148899	7348528	11524892	8501666
Forsythoside E	C20H30O12	461.17	462.17	6.53	M-H	13056821	16392672	12674201	13870209	11706781
Fumaric acid	C4H4O4	115	116	0.72	M-H	226212013	276549241	203476019	269955636	193314754
Gardenoside	C17H24O11	403.12	404.12	0.82	M-H	29705861	31019016	17457669	17502555	18635132
Gentisic acid	C7H6O4	153.02	154.02	0.91	M-H	60581042	53470290	64587233	43651670	133939402
Ginkgolide K	C20H22O9	405.12	406.12	6.64	M-H	337407889	367233271	357573886	263758402	229354550
Isobutyrylshikonin	C20H22O6	361.13	362.13	9.19	M-CH2+OH	44412279	40623065	27572697	44126267	35729799
L-Glutamic acid	C5H9NO4	146.05	147.05	0.73	M-H	37415124	22541709	46095245	29958378	42453964
L-Hydroxyproline	C5H9NO3	130.05	131.05	0.77	M-H	9964822	7629504	11721830	10861993	28193331
L-Theanine	C7H14N2O3	173.09	174.09	0.8	M-H	5212455	3222131	5418788	1879880	20520089
L-Tyrosine	C9H11NO3	180.07	181.07	1.05	M-H	15436656	12661415	12728759	8621926	11885151
Maleic acid	C4H4O4	115	116	0.72	M-H	226212013	276549241	203476019	269955636	193314754
Manninotriose	C18H32O16	503.16	504.16	0.77	M-H	8957998	7399544	0	6759732	8525706
Mannitol	C6H14O6	181.07	182.07	0.77	M-H	11704316	17662766	15728896	6723867	19432700
Naringenin chalcone	C15H12O5	271.06	272.06	11.25	M-H	8752304	14344526	7939536	9408295	13049306
Naringenin	C15H12O5	271.06	272.06	11.25	M-H	8752304	14344526	7939536	9408295	13049306
Nicotinic acid	C6H5NO2	122.02	123.02	0.82	M-H	5719878	4007155	7853813	5337048	8316900
Octyl gallate	C15H22O5	281.14	282.14	1.33	M-H	16592708	4247963	21346682	15590588	22357536
Orsellinic acid	C8H8O4	167.03	168.03	1.05	M-H	19381485	23732337	23225678	20381797	26243185
Paeonolide	C20H28O12	459.15	460.15	7.98	M-H	12799545	17751346	12135094	11197536	15176306
p-Coumaric acid	C9H8O3	163.04	164.04	1.33	M-H	35456955	28712789	51280522	34835846	44229972
p-Hydroxybenzaldehyde	C7H6O2	121.03	122.03	5.46	M-H	129874108	97967185	164174279	125832353	181718614
p-Hydroxy-cinnamic acid	C9H8O3	163.04	164.04	1.33	M-H	35456955	28712789	51280522	34835846	44229972
Picroside III	C25H30O13	537.16	538.16	1.27	M-H	13657971	14077725	8997601	14235192	12147971
Pogostone	C12H16O4	223.1	224.1	1.22	M-H	13574080	11773401	5052271	14713002	8282255
Polydatin	C20H22O8	389.12	390.12	7.79	M-H	64477652	74858509	89845447	57010996	52393276
Polygalic acid	C29H44O6	487.31	488.31	7.33	M-H	25613182	10874715	12820816	3105663	6916136
Procyanidin B1	C30H26O12	577.13	578.13	4.01	M-H	165715487	217661136	113708582	207418837	116663251
Procyanidin B2	C30H26O12	577.13	578.13	4.01	M-H	165715487	217661136	113708582	207418837	116663251
Protocatechualdehyde	C7H6O3	137.02	138.02	1.26	M-H	356026379	344340821	406780571	279492753	369602707
Protocatechuic acid	C7H6O4	153.02	154.02	0.91	M-H	60581042	53470290	64587233	43651670	133939402
Quinic acid	C7H12O6	191.06	192.06	0.73	M-H	51472551	36578158	51821268	34017898	30053592
Rutin	C27H30O16	609.15	610.15	5.47	M-H	37234358	31875209	14495537	17884841	14092972
Salicylic acid	C7H6O3	137.02	138.02	1.26	M-H	356026379	344340821	406780571	279492753	369602707
Shikimic acid	C7H10O5	173.05	174.05	0.82	M-H	17373664	19394265	0	20663418	0
Sucrose	C12H22O11	341.11	342.11	0.79	M-H	423611432	219129730	387358829	340021197	282831709
Taxifolin	C15H12O7	303.05	304.05	1.9	M-H	21856175	14104839	11266285	10154698	7387928
Vanillin	C8H8O3	151.04	152.04	9.08	M-H	7224635	6001573	12041286	8097872	7983756
Appendix 1 (TF-Positive ion mode)
name	formula	exact_mass	mz	rtmin	Adduct	TF-1	TF-2	TF-3	TF-4	TF-5
(-)-Cotinine	C10H12N2O	177.1	176.1	4.22	M+H	1300000000	2320000000	961000000	2140000000	3410000000
(-)-Sinoacutine	C19H21NO4	328.15	327.15	6.73	M+H	6600103	3994504	2442348	4285930	3020571
(+)-corynoline	C21H21NO5	368.15	367.15	13.87	M+H	39730385	40238995	16601945	17099361	2471388
(+)-Magnoflorine	C20H24NO4	342.17	342.17	4.24	M+	944000000	1080000000	713000000	840000000	636000000
(+)-Pinoresinol	C20H22O6	359.15	358.15	8.48	M+H	6180250	4023686	3540507	1495454	3398574
14-Deoxyandrographolide	C20H30O4	335.22	334.22	8.44	M+H	5818589	3790945	3915941	3055055	2236770
1-Deoxynojirimycin	C6H13NO4	164.09	163.09	6.52	M+H	6250545	5600640	4700140	5044264	3217164
2-Adamantanone	C10H14O	151.11	150.11	8.57	M+H	30589726	21974312	7969567	29419821	10346311
2-Pyrrolidinecarboxylic acid	C5H9NO2	116.07	115.07	0.73	M+H	104000000	139000000	134000000	128000000	131000000
3,5-Dimethoxy-4-hydroxybenzaldehyde	C9H10O4	183.07	182.07	6.89	M+H	7324675	6474201	11193623	8283315	8682157
4-Hydroxyisoleucine	C6H13NO3	148.1	147.1	2.27	M+H	5679087	5596720	1968781	4067509	1563295
4'-O-Glucosylvitexin	C27H30O15	595.17	594.17	7.45	M+H	583000000	454000000	478000000	588000000	570000000
5-Hydroxy-1-tetralone	C10H10O2	163.08	162.08	2.33	M+H	227000000	371000000	153000000	322000000	181000000
5-Hydroxymethylfurfural	C6H6O3	127.04	126.04	0.8	M+H	15765389	11752087	19496913	18934381	14526744
5-Hydroxytryptophan	C11H12N2O3	221.09	220.09	1.19	M+H	5406002	4893162	4488078	3818554	3605457
7-Hydroxycoumarin	C9H6O3	163.04	162.04	1.03	M+H	6785135	1172200	5482506	5208487	1527014
Acetophenone	C8H8O	121.06	120.06	2.9	M+H	3930000000	6550000000	3090000000	5790000000	5030000000
Acetylvanillin	C10H10O4	195.07	194.07	9.19	M+H	10562137	9902895	6154358	10128641	7925816
Albiflorin	C23H28O11	525.16	480.16	1.17	M+HCO2	10738145	13578244	67270252	12889884	7659533
Ammothamnine	C15H24N2O2	265.19	264.19	6.51	M+H	16127021	9106054	7103813	3036577	3971159
Anisic aldehyde	C8H8O2	137.06	136.06	2.27	M+H	258000000	501000000	227000000	481000000	313000000
Apigenin-7-O-beta-D-glucoside	C21H20O10	433.11	432.11	7.77	M+H	307000000	277000000	143000000	91823057	144000000
Apiin	C26H28O14	565.16	564.16	6.93	M+H	646000000	477000000	268000000	138000000	257000000
Arecoline hydrobromide	C8H13NO2	156.1	155.1	1.05	M+H	5470913	3383078	1680106	1251284	6509747
Arecoline	C8H13NO2	156.1	155.1	1.05	M+H	5470913	3383078	1680106	1251284	6509747
Aristolone	C15H22O	219.17	218.17	7.34	M+H	14169765	14217445	12649966	16085622	12852836
Asarylaldehyde	C10H12O4	197.08	196.08	5.8	M+H	17768971	22376618	69408663	17270395	11597046
Astragalin	C21H20O11	449.11	448.11	8.65	M+H	91145645	56075704	57064641	87827817	67002090
Atractyloside A	C21H36O10	466.26	448.23	10.41	M+NH4	42365357	22483025	15249612	26490737	27251837
Aurantio-obtusin beta-D-glucoside	C23H24O12	493.13	492.13	7	M+H	5603013	5747848	5551859	5477342	4927345
Bavachin	C20H20O4	325.14	324.14	6.73	M+H	23288389	22826360	19398421	18548007	19359329
Benzoic acid	C7H6O2	123.04	122.04	2.28	M+H	33906551	79146701	27485136	48601762	35943061
Berberine	C20H18NO4	336.12	336.12	14.16	M+	4290000000	5440000000	1220000000	1540000000	548000000
Berberrubine	C19H15NO4	322.11	321.11	11.35	M+H	60849247	99364273	25322472	35212345	14787195
beta-Elemonic acid	C30H46O3	455.35	454.35	7.37	M+H	7980220	16772130	13718323	1186952	23193151
Boldine	C19H21NO4	328.15	327.15	6.73	M+H	6600103	3994504	2442348	4285930	3020571
Bruceine D	C20H26O9	411.16	410.16	1.31	M+H	6127591	3383115	345000000	2311887	19974041
Camelliaside B	C32H38O19	727.21	726.21	6.74	M+H	375000000	369000000	381000000	365000000	353000000
Camphor	C10H16O	153.13	152.13	8.77	M+H	11531874	7036344	3729797	11676793	4827833
Cinnamaldehyde	C9H8O	133.06	132.06	4.03	M+H	35752117	38763121	25846576	9422548	15417810
Cinnamic acid	C9H8O2	193.05	148.05	0.81	M+COOH	8979143	12192176	21968944	9233747	5491948
Columbianadin	C19H20O5	329.14	328.14	8.48	M+H	4862170	4906562	2812481	4353334	3492862
Columbin	C20H22O6	359.15	358.15	8.48	M+H	6180250	4023686	3540507	1495454	3398574
Corydine	C20H23NO4	342.17	341.17	4.24	M+H	944000000	1080000000	713000000	840000000	636000000
Cotoin	C14H12O4	245.08	244.08	6.64	M+H	160000000	207000000	171000000	173000000	122000000
Coumarin	C9H6O2	147.04	146.04	1.19	M+H	8296188	3489376	2225745	1031709	835585
Curculigoside	C22H26O11	489.14	466.15	1.05	M+Na	3151125	3507377	53520615	2039753	#N/A
Curcumenol	C15H22O2	235.17	234.17	9.74	M+H	12304325	11512759	10149626	11980886	10332742
Curcumol	C15H24O2	237.18	236.18	7.34	M+H	3781886	3714893	3338109	4245567	3679541
Curdione	C15H24O2	237.18	236.18	7.34	M+H	3781886	3714893	3338109	4245567	3679541
Cynaroside	C21H20O11	449.11	448.11	8.65	M+H	91145645	56075704	57064641	87827817	67002090
D(-)-Salicin	C13H18O7	331.1	286.11	1.73	M+HCO2	15015703	8202348	8384529	13727080	8711185
Decursin	C19H20O5	329.14	328.14	8.48	M+H	4862170	4906562	2812481	4353334	3492862
Decursinol angelate	C19H20O5	329.14	328.14	8.48	M+H	4862170	4906562	2812481	4353334	3492862
Dehydroandrographolidesuccinate	C28H36O10	533.24	532.24	7.72	M+H	3980313	2043558	#N/A	1955778	2031531
Dehydrodiisoeugenol	C20H22O4	327.16	326.16	8.36	M+H	9599666	13366294	8395304	10827045	9404955
Dehydrotrametenolic acid	C30H46O3	455.35	454.35	7.37	M+H	7980220	16772130	13718323	1186952	23193151
Dehydrotumulosic acid	C31H48O4	485.36	484.36	22.76	M+H	15859947	13373335	9278457	7018883	15793853
Demethoxyyangonin	C14H12O3	229.09	228.09	7.8	M+H	101000000	133000000	153000000	113000000	94374293
Dendrobine	C16H25NO2	264.2	263.2	11.13	M+H	42822898	4404951	12743085	18238037	9325561
Deoxyandrographolide	C20H30O4	335.22	334.22	8.44	M+H	5818589	3790945	3915941	3055055	2236770
Dihydroartemisinic acid	C15H24O2	237.18	236.18	7.34	M+H	3781886	3714893	3338109	4245567	3679541
Diosgenin glucoside	C33H52O8	577.37	576.37	20.96	M+H	13513242	7780291	4595608	10868871	4137359
Diosmetin-7-O-beta-D-glucopyranoside	C22H22O11	463.12	462.12	6.93	M+H	9636810	10751546	11472309	11469212	9246787
Eleutheroside B/Syringin	C17H24O9	417.14	372.14	5.94	M+HCO2	11230487	11137560	12431124	11009894	10900830
Engeletin	C21H22O10	435.13	434.13	8.32	M+H	4271983	4580476	3830975	3280917	3056343
Epiberberine	C20H18NO4	336.12	336.12	14.16	M+	4290000000	5440000000	1220000000	1540000000	548000000
Ethyl 4-methoxycinnamate	C12H14O3	207.1	206.1	7.71	M+H	3477150	4077425	9721021	3290173	2323955
Ethyl ferulate	C12H14O4	223.1	222.1	6.01	M+H	6202981	7260272	6449844	3539977	3382909
Ethylparaben	C9H10O3	167.07	166.07	6.52	M+H	8496811	7925573	#N/A	8875540	#N/A
Eupafolin	C16H12O7	317.07	316.07	6.92	M+H	5261081	6005747	6690803	6784048	6116270
Eurycomalactone	C19H24O6	349.16	348.16	7.72	M+H	18497234	20150504	12985128	18926342	14213319
Ferulic acid	C10H10O4	195.07	194.07	9.19	M+H	10562137	9902895	21968944	10128641	7925816
Fisetin	C15H10O6	287.06	286.06	8.16	M+H	79890291	57297992	70338298	97056116	64444661
Flavone	C15H10O2	223.08	222.08	8.81	M+H	5137517	8825683	2384738	987488	5259248
Gallic acid trimethyl ether	C10H12O5	213.08	212.08	1.66	M+H	374000000	49791690	619000000	71626804	186000000
Gamma-Mangostin	C23H24O6	397.16	396.16	8.6	M+H	6202391	11233596	6294357	5396688	6641348
Genistin	C21H20O10	433.11	432.11	7.77	M+H	307000000	277000000	143000000	91823057	144000000
Germacrone	C15H22O	219.17	218.17	7.34	M+H	14169765	14217445	12649966	16085622	12852836
Ginkgolic Acid	C20H32O3	321.24	320.24	19.53	M+H	9680132	7523437	2441649	5177535	3261525
Ginkgolide B	C20H24O10	425.14	424.14	6.01	M+H	48682992	40969727	0	4749617	4923598
Ginkgolide C	C20H24O11	441.14	440.14	6.88	M+H	17078334	33947335	26088316	21487791	34160634
Ginkgolide J	C20H24O10	425.14	424.14	6.01	M+H	48682992	40969727	#N/A	4749617	4923598
Glabridin	C20H20O4	325.14	324.14	6.73	M+H	23288389	22826360	19398421	18548007	19359329
Glabrolide	C30H44O4	469.33	468.33	24.11	M+H	33322254	37154310	17443977	41353901	40645466
Gomisin D	C28H34O10	531.22	530.22	7.85	M+H	3957964	2155615	2410376	1557781	1755052
Grosvenorine	C33H40O19	741.22	740.22	7.4	M+H	3531287	2600043	2182122	3648746	2619424
Guanine	C5H5N5O	152.06	151.06	1.05	M+H	20765977	24920643	13528917	11482019	10960195
Guanosine	C10H13N5O5	284.1	283.1	1.05	M+H	9272903	11967409	6947944	5461389	4671799
Harmol	C12H10N2O	199.09	198.09	7.22	M+H	8136163	11219977	1254709	686283	4506902
Helicid	C13H16O7	329.09	284.09	0.81	M+HCO2	24494256	24890674	19781822	20627809	19813295
Hematoxylin	C16H14O6	303.09	302.09	7.01	M+H	8307302	4156233	9619434	10994693	9392620
Herbacetin	C15H10O7	303.05	302.05	7.99	M+H	17032378	18349500	9688114	14705073	9197264
Hesperetin	C16H14O6	303.09	302.09	7.01	M+H	8307302	4156233	9619434	10994693	9392620
Hirsutine	C22H28N2O3	369.22	368.22	8.72	M+H	55510050	40325405	31344699	22586919	12952753
Homoorientin	C21H20O11	449.11	448.11	8.65	M+H	91145645	56075704	57064641	87827817	67002090
Homoplantaginin	C22H22O11	463.12	462.12	6.93	M+H	9636810	10751546	11472309	11469212	9246787
Homoveratrumic acid	C10H12O4	197.08	196.08	5.8	M+H	17768971	22376618	69408663	17270395	11597046
Hyperoside	C21H20O12	465.1	464.1	7.99	M+H	25975605	27254364	14086531	21483543	13793183
Icariin	C33H40O15	677.24	676.24	7.46	M+H	7208342	6176072	6549981	7279054	6693923
Isobavachalcone	C20H20O4	325.14	324.14	6.73	M+H	23288389	22826360	19398421	18548007	19359329
Isobavachin	C20H20O4	325.14	324.14	6.73	M+H	23288389	22826360	19398421	18548007	19359329
Isobutyl 4-Hydroxybenzoate	C11H14O3	195.1	194.1	6.12	M+H	5887454	5461858	4957985	3662606	3975614
Isoeugenol acetate	C12H14O3	207.1	206.1	7.71	M+H	3477150	4077425	9721021	3290173	2323955
Isoferulic acid	C10H10O4	195.07	194.07	9.19	M+H	10562137	9902895	21968944	10128641	7925816
Isoguanosine	C10H13N5O5	284.1	283.1	1.05	M+H	9272903	11967409	6947944	5461389	4671799
Isopropyl 4-Hydroxybenzoate	C10H12O3	181.09	180.09	3.54	M+H	15470701	32978133	25372911	17210485	19782139
Isopropylidenylacetyl-marmesin	C19H20O5	329.14	328.14	8.48	M+H	4862170	4906562	2812481	4353334	3492862
Isoquercitrin	C21H20O12	465.1	464.1	7.99	M+H	25975605	27254364	14086531	21483543	13793183
Isorhamnetin	C16H12O7	317.07	316.07	6.92	M+H	5261081	6005747	6690803	6784048	6116270
Isorhamnetin-3-O-nehesperidine	C28H32O16	625.18	624.18	7.59	M+H	66270886	52418413	50200187	70833945	63668649
Isorhapontigenin	C15H14O4	259.1	258.1	8.71	M+H	13921582	16597411	11167386	12576366	10132819
Isoschaftoside	C26H28O14	565.16	564.16	6.93	M+H	646000000	477000000	268000000	138000000	257000000
Isovitexin	C21H20O10	433.11	432.11	7.77	M+H	307000000	277000000	143000000	91823057	144000000
Isoxanthohumol	C21H22O5	355.15	354.15	14.8	M+H	4446982	4878605	2166472	4360758	4143062
Kaempferol 3-glucorhamnoside	C27H30O15	595.17	594.17	7.45	M+H	583000000	454000000	478000000	588000000	570000000
Kaempferol	C15H10O6	287.06	286.06	8.16	M+H	79890291	57297992	70338298	97056116	64444661
Kaempferol-3-O-rutinoside	C27H30O15	595.17	594.17	7.45	M+H	583000000	454000000	478000000	588000000	570000000
Kaempferol-7-O-beta-D-glucopyranoside	C21H20O11	449.11	448.11	8.65	M+H	91145645	56075704	57064641	87827817	67002090
L(-)-Carnitine	C7H15NO3	162.11	161.11	0.75	M+H	33408155	45397019	37479427	131000000	49992329
L-5-Hydroxytryptophan	C11H12N2O3	221.09	220.09	1.19	M+H	5406002	4893162	4488078	3818554	3605457
L-Abrine	C12H14N2O2	219.11	218.11	4.75	M+H	61236033	44233720	48638663	29126960	44625401
Leucoside	C26H28O15	581.15	580.15	6.39	M+H	258000000	233000000	54276277	86215525	56690954
Limonin	C26H30O8	471.2	470.2	8.48	M+H	3218017	3585085	0	3309106	2605808
Linarin	C28H32O14	593.19	592.19	10.26	M+H	59657944	34658737	63832819	15140501	10431996
Liquidambaric acid	C30H46O3	455.35	454.35	7.37	M+H	7980220	16772130	13718323	1186952	23193151
L-Leucine	C6H13NO2	132.1	131.1	1.06	M+H	133000000	117000000	93977942	56229389	69729302
Lonicerin	C27H30O15	595.17	594.17	7.45	M+H	583000000	454000000	478000000	588000000	570000000
L-Phenylalanine	C9H11NO2	166.09	165.09	1.39	M+H	209000000	182000000	239000000	163000000	146000000
L-Stepholidine	C19H21NO4	328.15	327.15	6.73	M+H	6600103	3994504	2442348	4285930	3020571
Luteolin	C15H10O6	287.06	286.06	8.16	M+H	79890291	57297992	70338298	97056116	64444661
L-Valine	C5H11NO2	118.09	117.09	0.78	M+H	155000000	75799408	200000000	274000000	320000000
Methyl Vanillate	C9H10O4	183.07	182.07	6.89	M+H	7324675	6474201	11193623	8283315	8682157
Methylnissolin-3-O-glucoside	C23H26O10	463.16	462.16	1.05	M+H	12418874	8646765	12034931	4770406	4173687
Morin	C15H10O7	303.05	302.05	7.99	M+H	17032378	18349500	9688114	14705073	9197264
Mulberroside A	C26H32O14	569.19	568.19	8.01	M+H	53563138	64164843	51739070	46090061	53188472
Myricetin	C15H10O8	319.04	318.04	7.01	M+H	10787297	15413702	5497457	10688759	5779871
Myricitrin	C21H20O12	465.1	464.1	7.99	M+H	25975605	27254364	14086531	21483543	13793183
Narcissoside	C28H32O16	625.18	624.18	7.59	M+H	66270886	52418413	50200187	70833945	63668649
Nicotinamide	C6H6N2O	123.06	122.06	1.26	M+H	24829752	22140694	32400340	22253809	25571323
Notopterol	C21H22O5	355.15	354.15	14.8	M+H	4446982	4878605	2166472	4360758	4143062
Oleanonic acid	C30H46O3	455.35	454.35	7.37	M+H	7980220	16772130	13718323	1186952	23193151
Oleuropein	C25H32O13	558.22	540.18	7.69	M+NH4	22893219	21470948	13890009	20253136	13880107
Orcinol gentiobioside	C19H28O12	449.17	448.17	3.63	M+H	37879321	52039948	25590327	38591315	25575610
Orientin	C21H20O11	449.11	448.11	8.65	M+H	91145645	56075704	57064641	87827817	67002090
Oroxin A	C21H20O10	433.11	432.11	7.77	M+H	307000000	277000000	143000000	91823057	144000000
Oroxin B	C27H30O15	595.17	594.17	7.45	M+H	583000000	454000000	478000000	588000000	570000000
Orsellinic acid ethyl ester	C10H12O4	197.08	196.08	5.8	M+H	17768971	22376618	69408663	17270395	11597046
o-Veratraldehyde	C9H10O3	167.07	166.07	6.52	M+H	8496811	7925573	6922799	5153324	7989956
Oxoglaucine	C20H17NO5	352.12	351.12	13.56	M+H	40105450	29828732	17071050	14244153	9050639
Oxyberberine	C20H17NO5	352.12	351.12	13.56	M+H	40105450	29828732	17071050	14244153	9050639
Paeonol	C9H10O3	167.07	166.07	6.52	M+H	8496811	7925573	6922799	5153324	7989956
Palmatine	C21H22NO4	352.15	352.15	13.83	M+	1520000000	1670000000	405000000	480000000	188000000
Perillene	C10H14O	151.11	150.11	8.57	M+H	30589726	21974312	7969567	29419821	10346311
Periplocymarin	C30H46O8	535.33	534.33	18.28	M+H	9130020	874384	2059621	691076	843347
Phellodendrine	C20H24NO4	342.17	342.17	4.24	M+	944000000	1080000000	713000000	840000000	636000000
Phloretin	C15H14O5	275.09	274.09	8.3	M+H	9003654	5977471	5064338	3280089	3635412
Phloridzin	C21H24O10	437.14	436.14	7.96	M+H	27670987	60075446	22398812	25670810	89369010
Piceatannol	C14H12O4	245.08	244.08	6.64	M+H	160000000	207000000	171000000	173000000	122000000
Ponicidin/Rubescensin B	C20H26O6	363.18	362.18	7.54	M+H	18526412	19032314	10336588	16201700	11966367
Procyanidin A2	C30H24O12	577.13	576.13	1.27	M+H	5595092	6662835	3275855	8647677	3527158
Propyl gallate	C10H12O5	213.08	212.08	1.66	M+H	374000000	49791690	619000000	71626804	186000000
Propylparaben	C10H12O3	181.09	180.09	3.54	M+H	15470701	32978133	25372911	17210485	19782139
Protosappanin B	C16H16O6	322.13	304.09	5.62	M+NH4	4616026	9497316	3185357	8116695	4270739
Pseudolaric Acid B	C23H28O8	450.21	432.18	1.06	M+NH4	3213175	2838004	1674055	3963262	#N/A
Puerarin apioside	C26H28O13	549.16	548.16	7.41	M+H	3487164	3295075	2859251	2939595	3179345
Quercetin 7-rhamnoside	C21H20O11	449.11	448.11	8.65	M+H	91145645	56075704	57064641	87827817	67002090
Quercetin	C15H10O7	303.05	302.05	7.99	M+H	17032378	18349500	9688114	14705073	9197264
Quercitrin	C21H20O11	449.11	448.11	8.65	M+H	91145645	56075704	57064641	87827817	67002090
Resveratrol	C14H12O3	229.09	228.09	7.8	M+H	101000000	133000000	153000000	113000000	94374293
Rhapontigenin	C15H14O4	259.1	258.1	8.71	M+H	13921582	16597411	11167386	12576366	10132819
Rosarin	C20H28O10	446.2	428.17	8.13	M+NH4	25932058	32919345	27039121	22435938	25459639
Rosavin	C20H28O10	446.2	428.17	8.13	M+NH4	25932058	32919345	27039121	22435938	25459639
Sarracenin	C11H14O5	227.09	226.09	5.52	M+H	10718402	8422566	3210131	7315986	1920964
Schaftoside	C26H28O14	565.16	564.16	6.93	M+H	646000000	477000000	268000000	138000000	257000000
Scutellarein	C15H10O6	287.06	286.06	8.16	M+H	79890291	57297992	70338298	97056116	64444661
Sec-O-Glucosylhamaudol	C21H26O10	439.16	438.16	6.55	M+H	12459558	16396923	33985053	14569069	19878575
Silibinin	C25H22O10	483.13	482.13	13.38	M+H	1980478	1771986	911451	786979	722153
Silychristin	C25H22O10	483.13	482.13	13.38	M+H	1980478	1771986	#N/A	915036	#N/A
S-Isocorydine(+)	C20H23NO4	342.17	341.17	4.24	M+H	944000000	1080000000	713000000	840000000	636000000
Sophoricoside	C21H20O10	433.11	432.11	7.77	M+H	307000000	277000000	143000000	91823057	144000000
Specnuezhenide	C31H42O17	704.28	686.24	7.72	M+NH4	18416466	21106528	13829714	12857958	13184776
Stachydrine	C7H13NO2	144.1	143.1	0.82	M+H	79562936	65004200	129000000	38881381	155000000
Sweroside	C16H22O9	403.12	358.13	0.82	M+HCO2	29705861	31019016	17457669	17502555	18635132
Taurine	C2H7NO3S	126.02	125.02	4.74	M+H	7891381	3460422	17240730	2946405	9960424
Tectoridin	C22H22O11	463.12	462.12	6.93	M+H	9636810	10751546	11472309	11469212	9246787
Toosendanin	C30H38O11	597.23	574.24	8.62	M+Na	11360027	10603055	10531414	6937390	8627597
Trigonelline HCl	C7H8NO2Cl	138.05	137.05	0.78	M+H	985000000	997000000	1130000000	1490000000	983000000
Trilobatin	C21H24O10	437.14	436.14	7.96	M+H	27670987	60075446	22398812	25670810	89369010
Triptonide	C20H22O6	359.15	358.15	8.48	M+H	6180250	4023686	3540507	1495454	3398574
Ursonic acid	C30H46O3	455.35	454.35	7.37	M+H	7980220	16772130	13718323	1186952	23193151
Vaccarin	C32H38O19	727.21	726.21	6.74	M+H	375000000	369000000	381000000	365000000	353000000
Veratric acid	C9H10O4	183.07	182.07	6.89	M+H	7324675	6474201	11193623	8283315	#N/A
Verbenalin	C17H24O10	433.14	388.14	1.41	M+HCO2	44372243	37179919	25758583	32653751	32296824
Vicenin II	C27H30O15	595.17	594.17	7.45	M+H	583000000	454000000	478000000	588000000	570000000
Vicenin III	C26H28O14	565.16	564.16	6.93	M+H	646000000	477000000	268000000	138000000	257000000
Vindoline	C25H32N2O6	457.23	456.23	15.24	M+H	36857496	40167097	24187868	33609388	35323048
Vitexin	C21H20O10	433.11	432.11	7.77	M+H	307000000	277000000	143000000	91823057	144000000
Xanthohumol	C21H22O5	355.15	354.15	14.8	M+H	4446982	4878605	2166472	4360758	4143062
Xanthoxyline	C10H12O4	197.08	196.08	5.8	M+H	17768971	22376618	69408663	17270395	11597046
Yangonin	C15H14O4	259.1	258.1	8.71	M+H	13921582	16597411	11167386	12576366	10132819
Appendix 1 (TL-Negative ion mode)
name	formula	exact_mass	mz	rtmin	Adduct	TF-1	TF-2	TF-3	TF-4	TF-5
(-)-Gallocatechin	C15H14O7	305.07	306.07	1.94	M-H	23936411	46846418	60460105	26371535	28241051
(+)-Catechin Hydrate	C15H14O6H2O	289.07	290.07	4.75	M-H	336131131	431367606	511144597	232820054	247328434
(2R,3S)-3-Phenylisoserine hydrochloride	C9H11NO3HCl	180.07	181.07	1.05	M-H	92684441	84082792	103219200	88286960	99701672
(R)-Mandelic acid	C8H8O3	151.04	152.04	1.04	M-H	2934667	3057144	2634552	3151387	1519028
1-Caffeoylquinic acid	C16H18O9	353.09	354.09	1.04	M-H	5289038655	5399738494	4781498256	5237475162	6274162648
4-Hydroxybenzoic acid	C7H6O3	137.02	138.02	1.04	M-H	152639529	177512256	273297203	166042742	173393873
5-Acetylsalicylic acid	C9H8O4	179.03	180.03	1.04	M-H	282649889	403379831	306817289	279939417	312692032
6-Gingerol	C17H26O4	293.18	294.18	13.1	M-H	41770691	44283420	42683820	45359508	46610290
7,8-Dihydroxycoumarin	C9H6O4	177.02	178.02	1.05	M-H	51836168	30251207	17217032	18524656	24019567
Apigenin 7-glucuronide	C21H18O11	445.08	446.08	7.18	M-H	60926352	48442229	51355244	52472781	61926251
Astringin	C20H22O9	405.12	406.12	8.63	M-H	6674076	6625385	11521240	6067494	15250285
Azelaic acid	C9H16O4	187.1	188.1	1.84	M-H	198689574	62008762	37031466	21577637	49853373
Baicalin	C21H18O11	445.08	446.08	7.18	M-H	60926352	48442229	51355244	52472781	61926251
Bilobalide	C15H18O8	325.09	326.09	1.04	M-H	55057332	66824714	64996159	59808567	70493929
Caffeic acid	C9H8O4	179.03	180.03	1.04	M-H	282649889	403379831	306817289	279939417	312692032
Calcium pantothenate	C9H17NO5.0.5Ca	218.1	219.1	1.04	M-H	46953761	52615209	78346123	38607665	30367507
Chikusetsu saponin 4a	C42H66O14	793.44	794.44	19.82	M-H	1810378	4142352	3881537	3603887	4220100
Chlorogenic acid	C16H18O9	353.09	354.09	1.04	M-H	5289038655	5399738494	4781498256	5237475162	6274162648
Chrysophanol 8-O-beta-D-glucoside	C21H20O9	415.1	416.1	9.34	M-H	6794174	7168402	7077150	7797401	8070676
Cianidanol	C15H14O6	289.07	290.07	4.75	M-H	336131131	431367606	511144597	232820054	247328434
Citric acid	C6H8O7	191.02	192.02	0.72	M-H	638793485	578413054	680658478	700987416	732672142
Cryptochlorogenic acid	C16H18O9	353.09	354.09	1.04	M-H	5289038655	5399738494	4781498256	5237475162	6274162648
Embelin	C17H26O4	293.18	294.18	13.1	M-H	41770691	44283420	42683820	45359508	46610290
Engeletin	C21H22O10	433.11	434.11	9	M-H	4084842	4427757	5592049	6383925	3358441
Epicatechin	C15H14O6	289.07	290.07	4.75	M-H	336131131	431367606	511144597	232820054	247328434
Eriocitrin	C27H32O15	595.17	596.17	5.16	M-H	11600534	11382749	10761800	10448154	11510069
Esculetin	C9H6O4	177.02	178.02	1.05	M-H	51836168	30251207	17217032	18524656	24019567
Esculin	C15H16O9	339.07	340.07	2.89	M-H	34604209	31402034	35524861	34589209	33100756
Ethyl 3,4-dihydroxybenzoate	C9H10O4	181.05	182.05	1.01	M-H	11079109	4895350	16196575	16119655	9133600
Eupatilin	C18H16O7	343.08	344.08	1.04	M-H	5196589	6130088	8518604	7492018	14405945
Ferulic acid	C10H10O4	193.05	194.05	1.05	M-H	26658282	38455726	33385711	24065108	35329101
Fumaric acid	C4H4O4	115	116	0.72	M-H	59095912	94409677	64109088	78908064	77175347
Gardenoside	C17H24O11	403.12	404.12	4.87	M-H	12213496	13734740	14442390	12635880	14545557
Gentiopicrin	C16H20O9	355.1	356.1	0.84	M-H	132408315	167840136	164748510	147169968	171296781
Gentisic acid	C7H6O4	153.02	154.02	1.89	M-H	61692196	85096231	62160313	62939120	74915214
Ginkgolide K	C20H22O9	405.12	406.12	8.63	M-H	6674076	6625385	11521240	6067494	15250285
Isoferulic acid	C10H10O4	193.05	194.05	1.05	M-H	26658282	38455726	33385711	24065108	35329101
Kushenol F	C25H28O6	423.18	424.18	7.87	M-H	6306116	5111364	667141	286764	570781
L-Glutamic acid	C5H9NO4	146.05	147.05	0.74	M-H	57536630	38639806	42666913	50860241	34280287
L-Hydroxyproline	C5H9NO3	130.05	131.05	0.79	M-H	11403454	10216553	9652549	9517766	9067241
L-Tyrosine	C9H11NO3	180.07	181.07	1.05	M-H	92684441	84082792	103219200	88286960	99701672
Luteolin 7-glucuronide	C21H18O12	461.07	462.07	8.01	M-H	8140327	13137934	9743407	12391743	15477932
Maleic acid	C4H4O4	115	116	0.72	M-H	59095912	94409677	64109088	78908064	77175347
Methyl Vanillate	C9H10O4	181.05	182.05	1.01	M-H	11079109	4895350	16196575	16119655	9133600
Mulberrin	C25H26O6	421.17	422.17	7.5	M-H	8421355	3209571	1134338	2936651	2155626
Mulberroside A	C26H32O14	567.17	568.17	7.57	M-H	14119511	8408348	13764427	5676104	18443353
Naringenin chalcone	C15H12O5	271.06	272.06	11.29	M-H	13588871	15432282	11953811	14302049	16668278
Naringenin	C15H12O5	271.06	272.06	11.29	M-H	13588871	15432282	11953811	14302049	16668278
Octyl gallate	C15H22O5	281.14	282.14	1.37	M-H	45676737	36782583	41990330	37315259	37562415
Orcinol gentiobioside	C19H28O12	447.15	448.15	5.99	M-H	59160601	62034032	46601656	46088992	48449684
p-Coumaric acid	C9H8O3	163.04	164.04	1.06	M-H	533152291	799298143	607609837	527501498	602913162
p-Hydroxy-cinnamic acid	C9H8O3	163.04	164.04	1.06	M-H	533152291	799298143	607609837	527501498	602913162
Polydatin	C20H22O8	389.12	390.12	7.8	M-H	5225281	2192451	3483933	1895355	1713437
Polygalic acid	C29H44O6	487.31	488.31	7.3	M-H	30462398	11318539	12803764	15707517	14442193
Protocatechualdehyde	C7H6O3	137.02	138.02	1.04	M-H	152639529	177512256	273297203	166042742	173393873
Protocatechuic acid	C7H6O4	153.02	154.02	1.89	M-H	61692196	85096231	62160313	62939120	74915214
Quinic acid	C7H12O6	191.06	192.06	0.74	M-H	911092276	893963971	728033853	1016763080	1105004874
Salicylic acid	C7H6O3	137.02	138.02	1.04	M-H	152639529	177512256	273297203	166042742	173393873
Scutellarin	C21H18O12	461.07	462.07	8.01	M-H	8140327	13137934	9743407	12391743	15477932
Secoxyloganin	C17H24O11	403.12	404.12	4.87	M-H	12213496	13734740	14442390	12635880	14545557
Shikimic acid	C7H10O5	173.05	174.05	1.04	M-H	200023227	239811360	159181593	157222357	200196300
Sinapic acid	C11H12O5	223.06	224.06	1.05	M-H	4196043	7746532	3656424	3666623	3795569
Specnuezhenide	C31H42O17	685.23	686.23	17.92	M-H	19883220	27039032	23760618	26527990	29590445
Sucrose	C12H22O11	341.11	342.11	0.82	M-H	563264651	528741809	552099605	456080736	462056111
Taxifolin 7-rhamnoside	C21H22O11	449.11	450.11	8.11	M-H	7602221	7893472	7591695	8269118	11256394
Tetramethylcurcumin	C25H28O6	423.18	424.18	7.87	M-H	6306116	5111364	667141	588043	1139338
Uridine	C9H12N2O6	243.06	244.06	1.04	M-H	27238486	25438786	28110362	27044770	36653893
Usnic Acid	C18H16O7	343.08	344.08	1.04	M-H	5196589	6130088	8518604	7492018	14405945
Appendix 1 (TL-Positive ion mode)
name	formula	exact_mass	mz	rtmin	Adduct	TF-1	TF-2	TF-3	TF-4	TF-5
(-)-Cotinine	C10H12N2O	177.1	176.1	4.15	M+H	334400703	365891472	385531528	265052111	254563892
(+)-corynoline	C21H21NO5	368.15	367.15	15.64	M+H	10914329	8538372	4759272	5966974	51339443
(+)-Fangchinoline	C37H40N2O6	609.3	608.3	21.89	M+H	3913928	6740048	6362260	3712677	3663586
(+)-Magnoflorine	C20H24NO4	342.17	342.17	4.74	M+	163683298	138024564	67899916	66125094	402160257
(+)-Nootkatone	C15H22O	219.17	218.17	19.53	M+H	5013198	13811687	7066688	25683777	30700756
(+)-Pinoresinol	C20H22O6	359.15	358.15	8.47	M+H	5497569	5435737	5269050	4294373	6003426
(20S)-Protopanaxadiol	C30H52O3	483.38	460.39	20.77	M+Na	14833607	26075336	18088856	26450959	27751775
14-Deoxyandrographolide	C20H30O4	335.22	334.22	14.08	M+H	9687621	5578909	6449787	6854538	57386261
18 beta-Glycyrrhetintic Acid	C30H46O4	471.35	470.35	21.5	M+H	4551826	8090524	2371913	4474874	3719748
1-Deoxynojirimycin	C6H13NO4	164.09	163.09	6.51	M+H	18651010	16573088	19575522	15589678	17824229
2''-O-beta-L-galactopyranosylorientin	C27H30O16	611.16	610.16	5.37	M+H	1057455206	987643528	1081752481	920013501	802307017
2-Pyrrolidinecarboxylic acid	C5H9NO2	116.07	115.07	0.82	M+H	231120528	193917422	201005901	184553668	190511057
3-Furfuryl 2-pyrrolecarboxylate	C10H9NO3	192.07	191.07	1.43	M+H	15960824	12322134	15857808	15038443	17092891
3-n-Butylphathlide	C12H14O2	191.11	190.11	1.55	M+H	10885776	12420329	3280245	12128806	13032068
3-O-Acetyl-16alpha-hydroxytrametenolic acid	C32H50O5	515.37	514.37	22.06	M+H	18167066	4696553	17767614	17304781	18469366
4-Hydroxyisoleucine	C6H13NO3	148.1	147.1	2.31	M+H	21222562	16291803	22356891	22354537	26720537
4'-O-Glucosylvitexin	C27H30O15	595.17	594.17	6.1	M+H	3418120087	3575360317	3428629586	3828442642	3481665151
5-Hydroxymethylfurfural	C6H6O3	127.04	126.04	1.12	M+H	29276780	59782573	44068574	49491659	48939939
5-Hydroxytryptophan	C11H12N2O3	221.09	220.09	2.35	M+H	80477323	55681598	24151396	23562554	20918763
5-O-Demethylnobiletin	C20H20O8	389.12	388.12	9.31	M+H	4779134	5071182	4834374	5216263	5763501
5-O-Methylvisammioside	C22H28O10	453.18	452.18	7.67	M+H	23058506	33140887	16929223	23884262	24181533
6-Demethoxytangeretin	C19H18O6	343.12	342.12	13.45	M+H	8735821	489022	831031	378971	6233969
6-Shogaol	C17H24O3	277.18	276.18	15.53	M+H	35028466	76187234	27891060	39420057	36765736
7-Hydroxycoumarin	C9H6O3	163.04	162.04	1.02	M+H	81360153	107527828	122984319	91155057	63682137
7-Methoxycoumarin	C10H8O3	177.05	176.05	1.26	M+H	19673025	30949201	25812540	23817200	21905552
8-O-Acetylharpagide	C17H26O11	424.18	406.15	4.26	M+NH4	42456547	78469851	6007723	11003755	7139591
8-Prenylnaringenin	C20H20O5	341.14	340.14	6.72	M+H	7775480	6733906	3019206	5576442	3440590
Acetophenone	C8H8O	121.06	120.06	2.82	M+H	25241605468	22815031842	16781187037	23350959347	9187587702
Acetyl-11-keto-beta-boswellic acid	C32H48O5	513.36	512.36	21.8	M+H	3777906	3260065	4825656	5926871	5528001
Acetylcorynoline	C23H23NO6	410.16	409.16	6.19	M+H	7668918	8519602	10492913	7390015	5739160
Albiflorin	C23H28O11	481.17	480.17	8.42	M+H	8867526	2384703	2791182	3134670	150780
Alisol B 23-acetate	C32H50O5	515.37	514.37	22.06	M+H	18167066	4696553	17767614	17304781	18469366
Alisol B	C30H48O4	495.34	472.36	20.76	M+Na	5933137	4835533	4052606	8951882	6529311
Alisol C 23-acetate	C32H48O6	529.35	528.35	21.02	M+H	14009315	5725824	10608940	11593063	9688000
alpha-Asarone	C12H16O3	209.12	208.12	1.55	M+H	34577881	47953502	25552099	37446142	50446114
alpha-Cyperone	C15H22O	219.17	218.17	19.53	M+H	5013198	13811687	7066688	25683777	30700756
alpha-Hederin	C41H66O12	751.46	750.46	21.54	M+H	5993152	448892	37832124	1546128	1319463
Ammothamnine	C15H24N2O2	265.19	264.19	6.48	M+H	12092071	4160048	4692398	5104061	4916728
Anisic aldehyde	C8H8O2	137.06	136.06	2.31	M+H	641187293	981859062	1054903784	858071585	721184643
Apigenin	C15H10O5	271.06	270.06	8.2	M+H	5010840	7702213	6113285	7848660	9504525
Apigenin-7-O-beta-D-glucoside	C21H20O10	433.11	432.11	7.8	M+H	3369580089	3498200982	3458936655	3602477359	3593527597
Apiin	C26H28O14	565.16	564.16	6.93	M+H	5386653219	5926712720	5676369641	6034258340	6024384409
Arecoline hydrobromide	C8H13NO2	156.1	155.1	0.84	M+H	4508181	1336344	3117674	2070929	1964954
Arecoline	C8H13NO2	156.1	155.1	0.84	M+H	4508181	1336344	3117674	2070929	1964954
Arglabin	C15H18O3	247.13	246.13	8.31	M+H	13468571	16490398	15218001	14842691	16764100
Aristolone	C15H22O	219.17	218.17	19.53	M+H	5013198	13811687	7066688	25683777	30700756
Artemetin	C20H20O8	389.12	388.12	9.31	M+H	4779134	5071182	4834374	5216263	5763501
Artemisinin	C15H22O5	283.15	282.15	10.2	M+H	10123985	10770106	8507202	9536851	8822195
Astragalin	C21H20O11	449.11	448.11	6.97	M+H	1074715400	1123628222	1155927039	1177074341	1261052216
Baicalein	C15H10O5	271.06	270.06	8.2	M+H	5010840	7702213	6113285	7848660	9504525
Benzoic acid	C7H6O2	123.04	122.04	2.3	M+H	84112333	211136558	215348610	179555017	142368422
Berbamine	C37H40N2O6	609.3	608.3	21.89	M+H	3913928	6740048	6362260	3712677	3663586
Berberine	C20H18NO4	336.12	336.12	14.12	M+	12828488992	6914662430	358912573	4104186930	22610610481
Berberrubine	C19H15NO4	322.11	321.11	11.35	M+H	126047187	89897663	4695447	46239704	239002131
beta-Asarone	C12H16O3	209.12	208.12	1.55	M+H	34577881	47953502	25552099	37446142	50446114
beta-Elemonic acid	C30H46O3	455.35	454.35	7.27	M+H	22512906	25051245	19629398	13975800	15563272
Betaine	C5H11NO2	118.09	117.09	0.78	M+H	241961834	167543859	161975854	171179698	164123703
Bufalin	C24H34O4	387.25	386.25	18.39	M+H	9184157	5776483	5217168	4687018	12032520
Caffeine	C8H10N4O2	195.09	194.09	4.92	M+H	15515502	8518424	5460220	288875	11366933
Camelliaside B	C32H38O19	727.21	726.21	5.67	M+H	19648895	26372364	22140760	24834046	26030250
Camphor	C10H16O	153.13	152.13	8.81	M+H	7395183	8331479	6391413	7861243	7794376
Cinnamic acid	C9H8O2	149.06	148.06	1.37	M+H	50455343	38455726	33385711	42787654	35329101
Citropten	C11H10O4	207.07	206.07	5.94	M+H	8968139	10711910	10134411	7793033	8639992
Columbin	C20H22O6	359.15	358.15	8.47	M+H	5497569	5435737	5269050	4294373	6003426
Complanatuside	C28H32O16	625.18	624.18	8.57	M+H	4552498	5934576	5210257	5949627	6943627
Corydine	C20H23NO4	342.17	341.17	4.74	M+H	163683298	138024564	67899916	66125094	402160257
Cotoin	C14H12O4	245.08	244.08	9.67	M+H	18945878	91938285	16243354	17678829	58585654
Coumarin	C9H6O2	147.04	146.04	1.15	M+H	136971363	233483821	168476870	162056600	127882255
Cratoxylone	C24H28O7	429.19	428.19	7.43	M+H	4230994	3139632	5288355	4737628	6303092
Curcumenol	C15H22O2	235.17	234.17	7.95	M+H	12278176	5451950	7368726	7988805	12517366
Curcumol	C15H24O2	237.18	236.18	9.21	M+H	14968931	12413663	15843552	13950634	15263863
Curdione	C15H24O2	237.18	236.18	9.21	M+H	14968931	12413663	15843552	13950634	15263863
Cyasterone	C29H44O8	521.31	520.31	17.95	M+H	137107993	214815986	107532992	118417625	156721515
Cynaroside	C21H20O11	449.11	448.11	6.97	M+H	1074715400	1123628222	1155927039	1177074341	1261052216
Daidzin	C21H20O9	417.12	416.12	9.34	M+H	19338121	17783439	17932746	18854506	21914768
Dehydrotrametenolic acid	C30H46O3	455.35	454.35	7.27	M+H	22512906	25051245	19629398	13975800	15563272
Dehydrotumulosic acid	C31H48O4	485.36	484.36	22.97	M+H	43912062	5936272	90022795	103545326	127962318
Deltaline	C27H41NO8	508.29	507.29	6.32	M+H	318164837	324477789	380131444	294410147	352478759
Demethoxyyangonin	C14H12O3	229.09	228.09	7.82	M+H	6237051	3167759	2538470	2533175	2705524
Demethylcoclaurine hydrochloride	C16H18NO3Cl	272.13	271.13	6.76	M+H	27190601	27900525	21727542	21079553	13782883
Demethyleneberberine	C19H18NO4	324.12	324.12	12.58	M+	37319104	17430338	335625	9279808	48633300
Demethylwedelolactone	C15H8O7	301.03	300.03	8	M+H	10155313	15260923	11908095	15729422	19415998
Deoxyandrographolide	C20H30O4	335.22	334.22	14.08	M+H	9687621	5578909	6449787	6854538	57386261
Didymin	C28H34O14	595.2	594.2	11.16	M+H	6579863	2014243	1540125	3369846	2809623
Dihydroartemisinic acid	C15H24O2	237.18	236.18	9.21	M+H	14968931	12413663	15843552	13950634	15263863
Dihydrosanguinarine	C20H15NO4	334.11	333.11	1.06	M+H	7233271	18587382	8510582	7846661	10693927
Diosmetin	C16H12O6	301.07	300.07	8.51	M+H	3886039	4355722	3719984	4143011	4872853
Diosmetin-7-O-beta-D-glucopyranoside	C22H22O11	463.12	462.12	2.31	M+H	35302725	29081591	9962207	67977257	19621453
Diosmin	C28H32O15	609.18	608.18	8.99	M+H	20650863	25530200	22795158	21667613	25952103
Eleutheroside B/Syringin	C17H24O9	390.18	372.14	9.81	M+NH4	21439582	53583882	39042472	29827722	36454418
Eleutheroside E	C34H46O18	760.3	742.27	7.36	M+NH4	6701430	6642633	5533929	5174186	6325649
Emodin	C15H10O5	271.06	270.06	8.2	M+H	5010840	7702213	6113285	7848660	9504525
Epiberberine	C20H18NO4	336.12	336.12	14.12	M+	12828488992	6914662430	358912573	4104186930	22610610481
Eriodictyol	C15H12O6	289.07	288.07	6.19	M+H	30960023	46754022	47981274	62622457	76446173
Ethyl ferulate	C12H14O4	223.1	222.1	6	M+H	44209947	51135915	43050805	45604305	49666422
Etoposide	C29H32O13	589.19	588.19	1.33	M+H	7944165	8537786	3382624	11566571	6594632
Euphorbiasteroid	C32H40O8	553.28	552.28	16.84	M+H	19421809	1928484	13366478	15060070	22344166
Eurycomalactone	C19H24O6	349.16	348.16	4.17	M+H	3026370	11845019	7949349	2444659	5118986
Fangchinoline	C37H40N2O6	609.3	608.3	21.89	M+H	3913928	6740048	6362260	3712677	3663586
Fenofibrate	C20H21ClO4	361.12	360.12	2	M+H	3718045	3837448	#N/A	2711310	#N/A
Fisetin	C15H10O6	287.06	286.06	8.66	M+H	5508227	9393107	6647492	9746962	11692150
Flavone	C15H10O2	223.08	222.08	8.81	M+H	91861982	148669347	112058808	152395375	200458335
Galangin	C15H10O5	271.06	270.06	8.2	M+H	5010840	7702213	6113285	7848660	9504525
Ganoderic Acid G	C30H44O8	533.31	532.31	18.73	M+H	266631449	11473260	111796254	192553946	135196070
Genistein	C15H10O5	271.06	270.06	8.2	M+H	5010840	7702213	6113285	7848660	9504525
Genistin	C21H20O10	433.11	432.11	7.8	M+H	3369580089	3498200982	3458936655	3602477359	3593527597
Germacrone	C15H22O	219.17	218.17	19.53	M+H	5013198	13811687	7066688	25683777	30700756
Ginkgolic Acid	C20H32O3	321.24	320.24	19.53	M+H	43138076	35656294	21061334	31059133	28308836
Ginsenoside Rk1	C42H70O12	789.48	766.49	19.85	M+Na	23195038	31430641	28553767	26786020	29316667
Glabrolide	C30H44O4	469.33	468.33	20.63	M+H	16049797	5473694	101796712	96761059	32890777
Handelin	C32H40O8	553.28	552.28	16.84	M+H	19421809	1928484	13366478	15060070	22344166
Harringtonine	C28H37NO9	532.25	531.25	7.84	M+H	19870854	19310578	13376840	11236851	12329360
Helicid	C13H16O7	329.09	284.09	0.84	M+HCO2	19862433	19413570	18169816	16210228	22299968
Herbacetin	C15H10O7	303.05	302.05	8	M+H	36684785	59406619	45139229	64048606	83321044
Higenamine	C16H17NO3	272.13	271.13	6.76	M+H	27190601	27900525	21727542	21079553	13782883
Hirsutine	C22H28N2O3	369.22	368.22	8.72	M+H	65237954	30636787	35200198	31666719	28555328
Hispidulin	C16H12O6	301.07	300.07	8.51	M+H	3886039	4355722	3719984	4143011	4872853
Homoorientin	C21H20O11	449.11	448.11	6.97	M+H	1074715400	1123628222	1155927039	1177074341	1261052216
Homoplantaginin	C22H22O11	463.12	462.12	2.31	M+H	35302725	29081591	9962207	67977257	19621453
Hosenkoside A	C48H82O20	1023.54	978.54	19.27	M+HCO2	3647508	8785971	4446005	2239583	1181843
Hydroxyecdysone	C27H44O7	481.32	480.32	16.05	M+H	35026022	9870264	24735096	50108405	98338836
Hydroxygenkwanin	C16H12O6	301.07	300.07	8.51	M+H	3886039	4355722	3719984	4143011	4872853
Hyperoside	C21H20O12	465.1	464.1	8	M+H	55589252	89029139	65956745	93577609	118254186
Icariin	C33H40O15	677.24	676.24	14.05	M+H	9551795	3911790	8752373	13658664	10283324
Ingenol-3,4-5,20-diacetonide	C26H36O5	429.26	428.26	20.02	M+H	6004081	3055123	3263644	1318881	2192892
Isoalantolactone	C15H20O2	233.15	232.15	12.97	M+H	3529723	4589714	4164232	4996052	5108781
Isoguanosine	C10H13N5O5	284.1	283.1	1.04	M+H	10096937	9383852	6104075	13079426	10917905
Isopropyl 4-Hydroxybenzoate	C10H12O3	181.09	180.09	1.51	M+H	12890620	12557113	12458284	13394215	16076076
Isoquercitrin	C21H20O12	465.1	464.1	8	M+H	55589252	89029139	65956745	93577609	118254186
Isorhamnetin-3-O-nehesperidine	C28H32O16	625.18	624.18	8.57	M+H	4552498	5934576	5210257	5949627	6943627
Isoschaftoside	C26H28O14	565.16	564.16	6.93	M+H	5386653219	5926712720	5676369641	6034258340	6024384409
Isosinensetin	C20H20O7	373.13	372.13	12.6	M+H	7421687	1215820	3036129	2737324	8585573
Isovanillin	C8H8O3	153.05	152.05	7.02	M+H	18360561	20084613	16857693	17302179	18913852
Isovitexin	C21H20O10	433.11	432.11	7.8	M+H	3369580089	3498200982	3458936655	3602477359	3593527597
Kaempferitrin	C27H30O14	579.17	578.17	8.05	M+H	36649336	103826655	38357146	39273769	41622935
Kaempferol 3-glucorhamnoside	C27H30O15	595.17	594.17	6.1	M+H	3418120087	3575360317	3428629586	3828442642	3481665151
Kaempferol	C15H10O6	287.06	286.06	8.66	M+H	5508227	9393107	6647492	9746962	11692150
Kaempferol-3-O-rutinoside	C27H30O15	595.17	594.17	6.1	M+H	3418120087	3575360317	3428629586	3828442642	3481665151
Kaempferol-7-O-beta-D-glucopyranoside	C21H20O11	449.11	448.11	6.97	M+H	1074715400	1123628222	1155927039	1177074341	1261052216
L(-)-Carnitine	C7H15NO3	162.11	161.11	0.78	M+H	19411729	8987202	5552857	7960673	9748306
L(+)-Leucinol	C6H15NO	118.12	117.12	4.18	M+H	15772897	10092455	15656413	18231680	8314810
L-5-Hydroxytryptophan	C11H12N2O3	221.09	220.09	2.35	M+H	80477323	55681598	24151396	23562554	20918763
L-Abrine	C12H14N2O2	219.11	218.11	7.98	M+H	9138953	10728944	10845003	7708729	7066502
Leucoside	C26H28O15	581.15	580.15	6.47	M+H	2510269508	2676423411	2731763669	2737416158	2740909685
Ligustilide	C12H14O2	191.11	190.11	1.55	M+H	10885776	12420329	3280245	12128806	13032068
Linarin	C28H32O14	593.19	592.19	10.26	M+H	33710706	18109126	1459970	13321687	61247860
Liquidambaric acid	C30H46O3	455.35	454.35	7.27	M+H	22512906	25051245	19629398	13975800	15563272
L-Leucine	C6H13NO2	132.1	131.1	1.06	M+H	607734988	322706431	417086575	410927120	544173219
Lonicerin	C27H30O15	595.17	594.17	6.1	M+H	3418120087	3575360317	3428629586	3828442642	3481665151
L-Phenylalanine	C9H11NO2	166.09	165.09	1.37	M+H	2663949081	1865766909	2190852907	2268245028	2443031510
L-Tryptophan	C11H12N2O2	205.1	204.1	2.35	M+H	1028902141	673135216	730392267	694686238	745520454
Luteolin	C15H10O6	287.06	286.06	8.66	M+H	5508227	9393107	6647492	9746962	11692150
L-Valine	C5H11NO2	118.09	117.09	0.78	M+H	241961834	167543859	161975854	171179698	164123703
Methylophiopogonanone A	C19H18O6	343.12	342.12	13.45	M+H	8735821	489022	831031	378971	6233969
Methylparaben	C8H8O3	153.05	152.05	7.02	M+H	18360561	20084613	16857693	17302179	18913852
Morin	C15H10O7	303.05	302.05	8	M+H	36684785	59406619	45139229	64048606	83321044
Myricitrin	C21H20O12	465.1	464.1	8	M+H	55589252	89029139	65956745	93577609	118254186
Narcissoside	C28H32O16	625.18	624.18	8.57	M+H	4552498	5934576	5210257	5949627	6943627
Neochlorogenic acid	C16H18O9	355.1	354.1	1.02	M+H	19523131	32193324	28845691	22098551	6253710
Nicotinamide	C6H6N2O	123.06	122.06	1.23	M+H	32339219	68456525	71108139	37060138	33509650
Nicotinic acid	C6H5NO2	124.04	123.04	0.83	M+H	14626319	15087798	8019219	14728534	17781069
Nobiletin	C21H22O8	403.14	402.14	13.35	M+H	18502489	3420839	3042608	3613657	22986864
Nonivamide	C17H27NO3	294.21	293.21	17.27	M+H	3314104	6306971	2714914	8442020	3664211
Oleandrin	C32H48O9	577.34	576.34	19.76	M+H	16840986	16572001	15317827	3812226	5841864
Oleanonic acid	C30H46O3	455.35	454.35	7.27	M+H	22512906	25051245	19629398	13975800	15563272
Oleuropein	C25H32O13	558.22	540.18	8.38	M+NH4	3816502	4646099	3771251	3466851	4441554
Orientin	C21H20O11	449.11	448.11	6.97	M+H	1074715400	1123628222	1155927039	1177074341	1261052216
Oroxin A	C21H20O10	433.11	432.11	7.8	M+H	3369580089	3498200982	3458936655	3602477359	3593527597
Oroxin B	C27H30O15	595.17	594.17	6.1	M+H	3418120087	3575360317	3428629586	3828442642	3481665151
Oxoglaucine	C20H17NO5	352.12	351.12	13.56	M+H	83889957	24034164	2013081	16516888	83240300
Oxyberberine	C20H17NO5	352.12	351.12	13.56	M+H	83889957	24034164	2013081	16516888	83240300
Palmatine	C21H22NO4	352.15	352.15	13.82	M+	2611263021	932358590	63333750	572250149	4196868936
Perillene	C10H14O	151.11	150.11	7.27	M+H	26773103	27409045	22928697	22387625	26063220
Periplocymarin	C30H46O8	535.33	534.33	18.25	M+H	193927743	107715909	131874245	647225105	565771644
Periplogenin	C23H34O5	391.25	390.25	15.51	M+H	10103002	1229946	3326212	3442507	11384621
Phellodendrine	C20H24NO4	342.17	342.17	4.74	M+	163683298	138024564	67899916	66125094	402160257
Phloridzin	C21H24O10	437.14	436.14	1.21	M+H	11922829	19843446	8033436	40625940	22175917
p-Hydroxybenzaldehyde	C7H6O2	123.04	122.04	2.3	M+H	84112333	211136558	215348610	179555017	142368422
Piceatannol	C14H12O4	245.08	244.08	9.67	M+H	18945878	91938285	16243354	17678829	58585654
Picfeltarraenin IB	C42H64O14	837.43	792.43	18.13	M+HCO2	5775520	8362166	7258974	6684948	8491099
Pinoresinol 4-O-glucoside	C26H32O11	538.23	520.19	8.69	M+NH4	2088626	1555686	3011947	2029501	1324892
Piperine	C17H19NO3	286.14	285.14	14.15	M+H	8723335	8116907	4966856	7179676	10379499
Poncirin	C28H34O14	595.2	594.2	11.16	M+H	6579863	2014243	1540125	3369846	2809623
Praeruptorin C	C24H28O7	446.22	428.18	14.74	M+NH4	4637302	435458	323473	221094	458842
Prim-O-glucosylcimifugin	C22H28O11	469.17	468.17	5.3	M+H	15709162	19248510	24880689	23059532	13751126
Procyanidin B1	C30H26O12	579.15	578.15	5.69	M+H	19006955	48413669	50502303	50913548	56609025
Procyanidin B2	C30H26O12	579.15	578.15	5.69	M+H	19006955	48413669	50502303	50913548	56609025
Propylparaben	C10H12O3	181.09	180.09	1.51	M+H	12890620	12557113	12458284	13394215	16076076
Protosappanin B	C16H16O6	322.13	304.09	5.6	M+NH4	10770772	11231955	13469413	12971517	17528401
Puerarin apioside	C26H28O13	549.16	548.16	8.31	M+H	61193131	67278966	61660859	65123101	73140220
Puerarin	C21H20O9	417.12	416.12	9.34	M+H	19338121	17783439	17932746	18854506	21914768
Pulchinenoside A	C41H66O12	751.46	750.46	21.54	M+H	5993152	448892	37832124	361863	1319463
Quercetin 7-rhamnoside	C21H20O11	449.11	448.11	6.97	M+H	1074715400	1123628222	1155927039	1177074341	1261052216
Quercetin	C15H10O7	303.05	302.05	8	M+H	36684785	59406619	45139229	64048606	83321044
Quercitrin	C21H20O11	449.11	448.11	6.97	M+H	1074715400	1123628222	1155927039	1177074341	1261052216
Rhoifolin	C27H30O14	579.17	578.17	8.05	M+H	36649336	103826655	38357146	39273769	41622935
Rosarin	C20H28O10	446.2	428.17	8.12	M+NH4	48613951	18902222	21977950	21987912	19144576
Rosavin	C20H28O10	446.2	428.17	8.12	M+NH4	48613951	18902222	21977950	21987912	19144576
Rutin	C27H30O16	611.16	610.16	5.37	M+H	1057455206	987643528	1081752481	920013501	802307017
Saikosaponin D	C42H68O13	803.46	780.47	17.91	M+Na	25851368	26727464	28444516	27918699	38519325
Schaftoside	C26H28O14	565.16	564.16	6.93	M+H	5386653219	5926712720	5676369641	6034258340	6024384409
Schizandrol B	C28H34O9	532.25	514.22	7.84	M+NH4	19870854	19310578	13376840	11236851	12329360
Scoparone	C11H10O4	207.07	206.07	5.94	M+H	8968139	10711910	10134411	7793033	8639992
Scutellarein	C15H10O6	287.06	286.06	8.66	M+H	5508227	9393107	6647492	9746962	11692150
Securinine	C13H15NO2	218.12	217.12	8.85	M+H	8909514	12004634	8835873	10359205	9401833
Senkyunolide A	C12H16O2	193.12	192.12	5.21	M+H	137050418	81927152	152065401	151163345	122219042
Sesamoside	C17H24O12	438.16	520.13	1.23	M+NH4	3326169	4779772	3713973	3641620	2746725
Sinensetin	C20H20O7	373.13	372.13	12.6	M+H	7421687	1215820	3036129	2737324	8585573
S-Isocorydine(+)	C20H23NO4	342.17	341.17	4.74	M+H	163683298	138024564	67899916	66125094	402160257
Sophoricoside	C21H20O10	433.11	432.11	7.8	M+H	3369580089	3498200982	3458936655	3602477359	3593527597
Spinosin	C28H32O15	609.18	608.18	8.99	M+H	20650863	25530200	22795158	21667613	25952103
Stachydrine	C7H13NO2	144.1	143.1	0.84	M+H	28416258	43442760	25610388	11762605	23307003
Sweroside	C16H22O9	403.12	358.13	4.87	M+HCO2	12213496	13734740	14442390	12635880	14545557
Synephrine	C9H13NO2	168.1	167.1	6.75	M+H	3104275	3143608	3567772	3072444	3548594
Talatisamine	C24H39NO5	422.29	421.29	19.8	M+H	6302954	14400655	6163349	5712868	6952602
Tangeretin	C20H20O7	373.13	372.13	12.6	M+H	7421687	1215820	3036129	2737324	8585573
Tectoridin	C22H22O11	463.12	462.12	2.31	M+H	35302725	29081591	9962207	67977257	19621453
Tectorigenin	C16H12O6	301.07	300.07	8.51	M+H	3886039	4355722	3719984	4143011	4872853
Tetrahydrocoptisine	C19H17NO4	324.12	323.12	12.58	M+H	37319104	17430338	335625	9279808	48633300
Tetrahydropiperine	C17H23NO3	290.18	289.18	6.7	M+H	19986093	30325701	15920575	13130714	14897421
Trigonelline HCl	C7H8NO2Cl	138.05	137.05	0.79	M+H	1627111075	2155032650	1751326368	1582510326	1458265780
Trilobatin	C21H24O10	437.14	436.14	1.21	M+H	11922829	19843446	8033436	40625940	22175917
Triptonide	C20H22O6	359.15	358.15	8.47	M+H	5497569	5435737	5269050	4294373	6003426
Tryptamine	C10H12N2	161.11	160.11	8.27	M+H	41874356	19082375	31635985	27950338	21035386
Tsugaric acid A	C32H50O4	499.38	498.38	20.81	M+H	6547592	5284538	5075015	11763084	10682733
Ursonic acid	C30H46O3	455.35	454.35	7.27	M+H	22512906	25051245	19629398	13975800	15563272
Vaccarin	C32H38O19	727.21	726.21	5.67	M+H	19648895	26372364	22140760	24834046	26030250
Vanillin	C8H8O3	153.05	152.05	7.02	M+H	18360561	20084613	16857693	17302179	18913852
Vicenin II	C27H30O15	595.17	594.17	6.1	M+H	3418120087	3575360317	3428629586	3828442642	3481665151
Vicenin III	C26H28O14	565.16	564.16	6.93	M+H	5386653219	5926712720	5676369641	6034258340	6024384409
Vindoline	C25H32N2O6	457.23	456.23	15.37	M+H	19713953	34836745	24341014	20748095	29069954
Vitexin rhamnoside	C27H30O14	579.17	578.17	8.05	M+H	36649336	103826655	38357146	39273769	41622935
Vitexin	C21H20O10	433.11	432.11	7.8	M+H	3369580089	3498200982	3458936655	3602477359	3593527597
Voacamine	C43H52N4O5	705.4	704.4	19.15	M+H	4279151	2860086	2980347	2394275	3516660
Voglibose	C10H21NO7	268.14	267.14	1.1	M+H	24182350	8494817	8578162	14190812	7141103
