# Supplementary material for: Exploring the Metabolic and Transcriptomic Profiles of Tetrastigma hemsleyanum for Tissue-Specific Compound Accumulation
Source: Front Plant Sci. 2025 Apr 2;16:1478061. doi: 10.3389/fpls.2025.1478061 (PMC12000079; doi:10.3389/fpls.2025.1478061)
Supplement: Supplementary file 2 [file Table2.xlsx]

## Sheet: Sheet1
Appendix 2 (TT.vs.TF_pos_Diff)
name	formula	exact_mass	mz	rtmin	Adduct	TT-1	TT-2	TT-3	TT-4	TT-5	TF-1	TF-2	TF-3	TF-4	TF-5
Apiin	C26H28O14	565.16	564.16	6.93	M+H	0	0	0	0	0	645631644	476880223	268498150	138117735	257219477
Isoschaftoside	C26H28O15	565.16	564.16	6.93	M+H	0	0	0	0	0	645631644	476880223	268498150	138117735	257219477
Schaftoside	C26H28O16	565.16	564.16	6.93	M+H	0	0	0	0	0	645631644	476880223	268498150	138117735	257219477
Vicenin III	C26H28O17	565.16	564.16	6.93	M+H	0	0	0	0	0	645631644	476880223	268498150	138117735	257219477
Berberrubine	C26H28O18	322.11	321.11	11.35	M+H	0	0	0	0	0	60849247	99364273	25322472	35212345	14787195
Cinnamaldehyde	C26H28O19	133.06	132.06	4.03	M+H	0	0	0	0	0	35752117	38763121	25846576	9422548	15417810
(+)-corynoline	C26H28O20	368.15	367.15	13.87	M+H	0	0	0	0	0	39730385	40238995	16601945	17099361	2471388
Helicid	C26H28O21	329.09	328.09	0.81	M+HCO2	0	0	0	0	0	24494256	24890674	19781822	20627809	19813295
Bavachin	C26H28O22	325.14	324.14	6.73	M+H	0	0	0	0	0	23288389	22826360	19398421	18548007	19359329
Glabridin	C26H28O23	325.14	324.14	6.73	M+H	0	0	0	0	0	23288389	22826360	19398421	18548007	19359329
Isobavachalcone	C26H28O24	325.14	324.14	6.73	M+H	0	0	0	0	0	23288389	22826360	19398421	18548007	19359329
Isobavachin	C26H28O25	325.14	324.14	6.73	M+H	0	0	0	0	0	23288389	22826360	19398421	18548007	19359329
2-Adamantanone	C26H28O26	151.11	150.11	8.57	M+H	0	0	0	0	0	30589726	21974312	7969567	29419821	10346311
Perillene	C26H28O27	151.11	150.11	8.57	M+H	0	0	0	0	0	30589726	21974312	7969567	29419821	10346311
Aristolone	C26H28O28	219.17	218.17	7.34	M+H	0	0	0	0	0	14169765	14217445	12649966	16085622	12852836
Germacrone	C26H28O29	219.17	218.17	7.34	M+H	0	0	0	0	0	14169765	14217445	12649966	16085622	12852836
beta-Elemonic acid	C26H28O30	455.35	454.35	7.37	M+H	0	0	0	0	0	7980220	16772130	13718323	1186952	23193151
Liquidambaric acid	C26H28O31	455.35	454.35	7.37	M+H	0	0	0	0	0	7980220	16772130	13718323	1186952	23193151
Dehydrotrametenolic acid	C26H28O32	455.35	454.35	7.37	M+H	0	0	0	0	0	7980220	16772130	13718323	1186952	23193151
Ursonic acid	C26H28O33	455.35	454.35	7.37	M+H	0	0	0	0	0	7980220	16772130	13718323	1186952	23193151
Oleanonic acid	C26H28O34	455.35	454.35	7.37	M+H	0	0	0	0	0	7980220	16772130	13718323	1186952	23193151
Curcumenol	C26H28O35	235.17	234.17	9.74	M+H	0	0	0	0	0	12304325	11512759	10149626	11980886	10332742
Diosmetin-7-O-beta-D-glucopyranoside	C26H28O36	463.12	462.12	6.93	M+H	0	0	0	0	0	9636810	10751546	11472309	11469212	9246787
Hesperetin	C26H28O37	303.09	302.09	7.01	M+H	0	0	0	0	0	8307302	4156233	9619434	10994693	9392620
Hematoxylin	C26H28O38	303.09	302.09	7.01	M+H	0	0	0	0	0	8307302	4156233	9619434	10994693	9392620
Veratric acid	C26H28O39	183.07	182.07	6.89	M+H	0	0	0	0	0	7324675	6474201	11193623	8283315	0
Sarracenin	C26H28O40	227.09	226.09	5.52	M+H	0	0	0	0	0	10718402	8422566	3210131	7315986	1920964
Aurantio-obtusin beta-D-glucoside	C26H28O41	493.13	492.13	7	M+H	0	0	0	0	0	5603013	5747848	5551859	5477342	4927345
1-Deoxynojirimycin	C26H28O42	164.09	163.09	6.52	M+H	0	0	0	0	0	6250545	5600640	4700140	5044264	3217164
7-Hydroxycoumarin	C26H28O43	163.04	162.04	1.03	M+H	0	0	0	0	0	6785135	1172200	5482506	5208487	1527014
Notopterol	C26H28O44	355.15	354.15	14.8	M+H	0	0	0	0	0	4446982	4878605	2166472	4360758	4143062
Isoxanthohumol	C26H28O45	355.15	354.15	14.8	M+H	0	0	0	0	0	4446982	4878605	2166472	4360758	4143062
Xanthohumol	C26H28O46	355.15	354.15	14.8	M+H	0	0	0	0	0	4446982	4878605	2166472	4360758	4143062
4-Hydroxyisoleucine	C26H28O47	148.1	147.1	2.27	M+H	0	0	0	0	0	5679087	5596720	1968781	4067509	1563295
(+)-Pinoresinol	C26H28O48	359.15	358.15	8.48	M+H	0	0	0	0	0	6180250	4023686	3540507	1495454	3398574
Triptonide	C26H28O49	359.15	358.15	8.48	M+H	0	0	0	0	0	6180250	4023686	3540507	1495454	3398574
Columbin	C26H28O50	359.15	358.15	8.48	M+H	0	0	0	0	0	6180250	4023686	3540507	1495454	3398574
Puerarin apioside	C26H28O51	549.16	548.16	7.41	M+H	0	0	0	0	0	3487164	3295075	2859251	2939595	3179345
Limonin	C26H28O52	471.2	470.2	8.48	M+H	0	0	0	0	0	3218017	3585085	0	3309106	2605808
Pseudolaric Acid B	C26H28O53	450.21	449.21	1.06	M+NH4	0	0	0	0	0	3213175	2838004	1674055	3963262	0
Dehydroandrographolidesuccinate	C26H28O54	533.24	532.24	7.72	M+H	0	0	0	0	0	3980313	2043558	0	1955778	2031531
Silibinin	C26H28O55	483.13	482.13	13.38	M+H	0	0	0	0	0	1980478	1771986	911451	786979	722153
(-)-Cotinine	C26H28O56	177.1	176.1	4.35	M+H	46594339	71763444	89013774	138170540	55293141	1295961417	2316133384	961435318	2142914948	3407696871
Acetophenone	C26H28O57	121.06	120.06	3.06	M+H	446018572	171412901	104404467	419132193	450291137	3933669834	6549605577	3085090717	5785962170	5031496262
Genistin	C26H28O58	433.11	432.11	6.74	M+H	33042040	40219202	46795674	54983131	35396929	307044834	277228940	143230524	91823057	143639474
Apigenin-7-O-beta-D-glucoside	C26H28O59	433.11	432.11	6.74	M+H	33042040	40219202	46795674	54983131	35396929	307044834	277228940	143230524	91823057	143639474
Isovitexin	C26H28O60	433.11	432.11	6.74	M+H	33042040	40219202	46795674	54983131	35396929	307044834	277228940	143230524	91823057	143639474
Oroxin A	C26H28O61	433.11	432.11	6.74	M+H	33042040	40219202	46795674	54983131	35396929	307044834	277228940	143230524	91823057	143639474
Sophoricoside	C26H28O62	433.11	432.11	6.74	M+H	33042040	40219202	46795674	54983131	35396929	307044834	277228940	143230524	91823057	143639474
Vitexin	C26H28O63	433.11	432.11	6.74	M+H	33042040	40219202	46795674	54983131	35396929	307044834	277228940	143230524	91823057	143639474
Corydine	C26H28O64	342.17	341.17	4.57	M+H	176957405	110670463	223438828	318271404	151193793	944463046	1078326850	712966899	840063586	635795198
Phellodendrine	C26H28O65	342.17	341.17	4.57	M+	176957405	110670463	223438828	318271404	151193793	944463046	1078326850	712966899	840063586	635795198
S-Isocorydine(+)	C26H28O66	342.17	341.17	4.57	M+H	176957405	110670463	223438828	318271404	151193793	944463046	1078326850	712966899	840063586	635795198
(+)-Magnoflorine	C26H28O67	342.17	341.17	4.57	M+	176957405	110670463	223438828	318271404	151193793	944463046	1078326850	712966899	840063586	635795198
Lonicerin	C26H28O68	595.17	594.17	7.43	M+H	112949349	144943766	163004942	189940535	123445082	583206991	454416834	478241986	588419422	570354793
4'-O-Glucosylvitexin	C26H28O69	595.17	594.17	7.43	M+H	112949349	144943766	163004942	189940535	123445082	583206991	454416834	478241986	588419422	570354793
Kaempferol 3-glucorhamnoside	C26H28O70	595.17	594.17	7.43	M+H	112949349	144943766	163004942	189940535	123445082	583206991	454416834	478241986	588419422	570354793
Kaempferol-3-O-rutinoside	C26H28O71	595.17	594.17	7.43	M+H	112949349	144943766	163004942	189940535	123445082	583206991	454416834	478241986	588419422	570354793
Oroxin B	C26H28O72	595.17	594.17	7.43	M+H	112949349	144943766	163004942	189940535	123445082	583206991	454416834	478241986	588419422	570354793
Vicenin II	C26H28O73	595.17	594.17	7.43	M+H	112949349	144943766	163004942	189940535	123445082	583206991	454416834	478241986	588419422	570354793
5-Hydroxy-1-tetralone	C26H28O74	163.08	162.08	17.59	M+H	75393191	71561984	71478870	71367076	73839123	226844190	370537373	152783858	322232100	181186473
Fisetin	C26H28O75	287.06	286.06	6.74	M+H	16878079	23570469	26003619	31175734	18435719	79890291	57297992	70338298	97056116	64444661
Kaempferol	C26H28O76	287.06	286.06	6.74	M+H	16878079	23570469	26003619	31175734	18435719	79890291	57297992	70338298	97056116	64444661
Luteolin	C26H28O77	287.06	286.06	6.74	M+H	16878079	23570469	26003619	31175734	18435719	79890291	57297992	70338298	97056116	64444661
Scutellarein	C26H28O78	287.06	286.06	6.74	M+H	16878079	23570469	26003619	31175734	18435719	79890291	57297992	70338298	97056116	64444661
Dihydroartemisinic acid	C26H28O79	237.18	236.18	11.48	M+H	1061960	1251892	1797530	1003542	1010057	3781886	3714893	3338109	4245567	3679541
Rosarin	C26H28O80	446.2	445.2	8.13	M+NH4	4179516	11604303	12986111	12442352	4598223	25932058	32919345	27039121	22435938	25459639
Rosavin	C26H28O81	446.2	445.2	8.13	M+NH4	4179516	11604303	12986111	12442352	4598223	25932058	32919345	27039121	22435938	25459639
Camelliaside B	C26H28O82	727.21	726.21	6.74	M+H	131541358	184714800	197196165	223080702	145042311	375043442	369464700	380849971	365400900	353187044
Vaccarin	C26H28O83	727.21	726.21	6.74	M+H	131541358	184714800	197196165	223080702	145042311	375043442	369464700	380849971	365400900	353187044
2-Pyrrolidinecarboxylic acid	C26H28O84	116.07	115.07	0.8	M+H	19547719	62971549	107642493	96914679	17783246	104368992	138673379	134273827	128042536	131377555
Curdione	C26H28O85	237.18	236.18	11.48	M+H	1061960	2155437	3323044	2147967	852806	3781886	3714893	3338109	4245567	3679541
Trigonelline HCl	C26H28O86	138.05	137.05	0.8	M+H	2239696486	3008601625	2759251148	3283538842	2093979805	984996830	997148636	1127205316	1490886028	983176136
Stachydrine	C26H28O87	144.1	143.1	1.6	M+H	452580850	425437970	480830021	164688263	443131864	79562936	65004200	129180789	38881381	154704097
L-Valine	C26H28O88	118.09	117.09	0.77	M+H	1055194953	1080292915	1125467865	894750958	1009346517	154716365	75799408	199965436	274015440	319884401
L-Tyrosine	C26H28O89	182.08	181.08	1.45	M+H	5844111	5681701	7208385	4375871	5853066	0	0	0	0	0
8-O-acetyl shanzhiside methyl ester	C26H28O90	471.15	470.15	6.79	M+Na	5384306	7088276	12396099	10760732	5479919	0	0	0	0	0
Forsythoside E	C26H28O91	463.18	462.18	6.96	M+H	6784224	138071	14712998	17901359	7408188	0	0	0	0	0
Abscisic acid	C26H28O92	265.14	264.14	1.38	M+H	15607399	7851882	6538123	4599079	14285099	0	0	0	0	0
Complanatuside	C26H28O93	625.18	624.18	7.59	M+H	8667235	13608714	14517398	19377143	9814358	0	0	0	0	0
Tryptamine	C26H28O94	161.11	160.11	8.49	M+H	17217549	15838329	20067878	14935934	17684143	0	0	0	0	0
Eurycomanone	C26H28O95	409.15	408.15	1.87	M+H	502752742	334755208	299472184	86726959	512447723	0	0	0	0	0
Nodakenin	C26H28O96	409.15	408.15	1.87	M+H	502752742	334755208	299472184	86726959	512447723	0	0	0	0	0
Ginkgolide A	C26H28O97	409.15	408.15	1.87	M+H	502752742	334755208	299472184	86726959	512447723	0	0	0	0	0
Tinnevellin glucoside	C26H28O98	409.15	408.15	1.87	M+H	502752742	334755208	299472184	86726959	512447723	0	0	0	0	0
Betaine	C26H28O99	118.09	117.09	0.77	M+H	1055194953	1080292915	1125467865	894750958	1009346517	0	0	0	0	0
Appendix 2 (TT.vs.TL_pos_Diff)
name	formula	exact_mass	mz	rtmin	Adduct	TT-1	TT-2	TT-3	TT-4	TT-5	TL-1	TL-2	TL-3	TL-4	TL-5
p-Hydroxybenzaldehyde	C7H6O2	123.04	122.04	2.3	M+H	0	0	0	0	0	84112333	211136558	215348610	179555017	142368422
Benzoic acid	C7H6O2	123.04	122.04	2.3	M+H	0	0	0	0	0	84112333	211136558	215348610	179555017	142368422
Ganoderic Acid G	C30H44O8	533.31	532.31	18.73	M+H	0	0	0	0	0	266631449	11473260	111796254	192553946	135196070
Senkyunolide A	C12H16O2	193.12	192.12	5.21	M+H	0	0	0	0	0	137050418	81927152	152065401	151163345	122219042
Eriodictyol	C15H12O6	289.07	288.07	6.19	M+H	0	0	0	0	0	30960023	46754022	47981274	62622457	76446173
5-Hydroxymethylfurfural	C6H6O3	127.04	126.04	1.12	M+H	0	0	0	0	0	29276780	59782573	44068574	49491659	48939939
Procyanidin B2	C30H26O12	579.15	578.15	5.69	M+H	0	0	0	0	0	19006955	48413669	50502303	50913548	56609025
Procyanidin B1	C30H26O12	579.15	578.15	5.69	M+H	0	0	0	0	0	19006955	48413669	50502303	50913548	56609025
alpha-Asarone	C12H16O3	209.12	208.12	1.55	M+H	0	0	0	0	0	34577881	47953502	25552099	37446142	50446114
beta-Asarone	C12H16O3	209.12	208.12	1.55	M+H	0	0	0	0	0	34577881	47953502	25552099	37446142	50446114
Ginkgolic Acid	C20H32O3	321.24	320.24	19.53	M+H	0	0	0	0	0	43138076	35656294	21061334	31059133	28308836
5-O-Methylvisammioside	C22H28O10	453.18	452.18	7.67	M+H	0	0	0	0	0	23058506	33140887	16929223	23884262	24181533
(20S)-Protopanaxadiol	C30H52O3	483.38	482.38	20.77	M+Na	0	0	0	0	0	14833607	26075336	18088856	26450959	27751775
Demethylcoclaurine hydrochloride	C16H18NO3Cl	272.13	271.13	6.76	M+H	0	0	0	0	0	27190601	27900525	21727542	21079553	13782883
Higenamine	C16H17NO3	272.13	271.13	6.76	M+H	0	0	0	0	0	27190601	27900525	21727542	21079553	13782883
Neochlorogenic acid	C16H18O9	355.1	354.1	1.02	M+H	0	0	0	0	0	19523131	32193324	28845691	22098551	6253710
3-O-Acetyl-16alpha-hydroxytrametenolic acid	C32H50O5	515.37	514.37	22.06	M+H	0	0	0	0	0	18167066	4696553	17767614	17304781	18469366
Alisol B 23-acetate	C32H50O5	515.37	514.37	22.06	M+H	0	0	0	0	0	18167066	4696553	17767614	17304781	18469366
Handelin	C32H40O8	553.28	552.28	16.84	M+H	0	0	0	0	0	19421809	1928484	13366478	15060070	22344166
Euphorbiasteroid	C32H40O8	553.28	552.28	16.84	M+H	0	0	0	0	0	19421809	1928484	13366478	15060070	22344166
Nicotinic acid	C6H5NO2	124.04	123.04	0.83	M+H	0	0	0	0	0	14626319	15087798	8019219	14728534	17781069
Oleandrin	C32H48O9	577.34	576.34	19.76	M+H	0	0	0	0	0	16840986	16572001	15317827	3812226	5841864
Ligustilide	C12H14O2	191.11	190.11	1.55	M+H	0	0	0	0	0	10885776	12420329	3280245	12128806	13032068
3-n-Butylphathlide	C12H14O2	191.11	190.11	1.55	M+H	0	0	0	0	0	10885776	12420329	3280245	12128806	13032068
Alisol C 23-acetate	C32H48O6	529.35	528.35	21.02	M+H	0	0	0	0	0	14009315	5725824	10608940	11593063	9688000
Isoguanosine	C10H13N5O5	284.1	283.1	1.04	M+H	0	0	0	0	0	10096937	9383852	6104075	13079426	10917905
Icariin	C33H40O15	677.24	676.24	14.05	M+H	0	0	0	0	0	9551795	3911790	8752373	13658664	10283324
Curcumenol	C15H22O2	235.17	234.17	7.95	M+H	0	0	0	0	0	12278176	5451950	7368726	7988805	12517366
Piperine	C17H19NO3	286.14	285.14	14.15	M+H	0	0	0	0	0	8723335	8116907	4966856	7179676	10379499
Etoposide	C29H32O13	589.19	588.19	1.33	M+H	0	0	0	0	0	7944165	8537786	3382624	11566571	6594632
Emodin	C15H10O5	271.06	270.06	8.2	M+H	0	0	0	0	0	5010840	7702213	6113285	7848660	9504525
Apigenin	C15H10O5	271.06	270.06	8.2	M+H	0	0	0	0	0	5010840	7702213	6113285	7848660	9504525
Galangin	C15H10O5	271.06	270.06	8.2	M+H	0	0	0	0	0	5010840	7702213	6113285	7848660	9504525
Genistein	C15H10O5	271.06	270.06	8.2	M+H	0	0	0	0	0	5010840	7702213	6113285	7848660	9504525
Baicalein	C15H10O5	271.06	270.06	8.2	M+H	0	0	0	0	0	5010840	7702213	6113285	7848660	9504525
8-Prenylnaringenin	C20H20O5	341.14	340.14	6.72	M+H	0	0	0	0	0	7775480	6733906	3019206	5576442	3440590
(+)-Pinoresinol	C20H22O6	359.15	358.15	8.47	M+H	0	0	0	0	0	5497569	5435737	5269050	4294373	6003426
Columbin	C20H22O6	359.15	358.15	8.47	M+H	0	0	0	0	0	5497569	5435737	5269050	4294373	6003426
Triptonide	C20H22O6	359.15	358.15	8.47	M+H	0	0	0	0	0	5497569	5435737	5269050	4294373	6003426
18 beta-Glycyrrhetintic Acid	C30H46O4	471.35	470.35	21.5	M+H	0	0	0	0	0	4551826	8090524	2371913	4474874	3719748
Tangeretin	C20H20O7	373.13	372.13	12.6	M+H	0	0	0	0	0	7421687	1215820	3036129	2737324	8585573
Isosinensetin	C20H20O7	373.13	372.13	12.6	M+H	0	0	0	0	0	7421687	1215820	3036129	2737324	8585573
Sinensetin	C20H20O7	373.13	372.13	12.6	M+H	0	0	0	0	0	7421687	1215820	3036129	2737324	8585573
Ingenol-3,4-5,20-diacetonide	C26H36O5	429.26	428.26	20.02	M+H	0	0	0	0	0	6004081	3055123	3263644	1318881	2192892
Apigenin-7-O-beta-D-glucoside	C21H20O10	433.11	432.11	6.74	M+H	33042040	40219202	46795674	54983131	35396929	3369580089	3498200982	3458936655	3602477359	3593527597
Genistin	C21H20O10	433.11	432.11	6.74	M+H	33042040	40219202	46795674	54983131	35396929	3369580089	3498200982	3458936655	3602477359	3593527597
Isovitexin	C21H20O10	433.11	432.11	6.74	M+H	33042040	40219202	46795674	54983131	35396929	3369580089	3498200982	3458936655	3602477359	3593527597
Oroxin A	C21H20O10	433.11	432.11	6.74	M+H	33042040	40219202	46795674	54983131	35396929	3369580089	3498200982	3458936655	3602477359	3593527597
Sophoricoside	C21H20O10	433.11	432.11	6.74	M+H	33042040	40219202	46795674	54983131	35396929	3369580089	3498200982	3458936655	3602477359	3593527597
Vitexin	C21H20O10	433.11	432.11	6.74	M+H	33042040	40219202	46795674	54983131	35396929	3369580089	3498200982	3458936655	3602477359	3593527597
L-Phenylalanine	C9H11NO2	166.09	165.09	1.34	M+H	20421756	34018612	40806538	43768345	21345220	2663949081	1865766909	2190852907	2268245028	2443031510
Acetophenone	C8H8O	121.06	120.06	3.06	M+H	446018572	171412901	104404467	419132193	450291137	25241605468	22815031842	16781187037	23350959347	9187587702
Dehydrotumulosic acid	C31H48O4	485.36	484.36	22.97	M+H	4378362	546184	1634846	1954374	5051872	43912062	5936272	90022795	103545326	127962318
Vicenin II	C27H30O15	595.17	594.17	7.43	M+H	112949349	144943766	163004942	189940535	123445082	3418120087	3575360317	3428629586	3828442642	3481665151
Oroxin B	C27H30O15	595.17	594.17	7.43	M+H	112949349	144943766	163004942	189940535	123445082	3418120087	3575360317	3428629586	3828442642	3481665151
4'-O-Glucosylvitexin	C27H30O15	595.17	594.17	7.43	M+H	112949349	144943766	163004942	189940535	123445082	3418120087	3575360317	3428629586	3828442642	3481665151
Kaempferol 3-glucorhamnoside	C27H30O15	595.17	594.17	7.43	M+H	112949349	144943766	163004942	189940535	123445082	3418120087	3575360317	3428629586	3828442642	3481665151
Kaempferol-3-O-rutinoside	C27H30O15	595.17	594.17	7.43	M+H	112949349	144943766	163004942	189940535	123445082	3418120087	3575360317	3428629586	3828442642	3481665151
Lonicerin	C27H30O15	595.17	594.17	7.43	M+H	112949349	144943766	163004942	189940535	123445082	3418120087	3575360317	3428629586	3828442642	3481665151
L-Leucine	C6H13NO2	132.1	131.1	0.76	M+H	13438298	12116264	39156985	51669042	18400973	607734988	322706431	417086575	410927120	544173219
Curcumol	C15H24O2	237.18	236.18	11.48	M+H	1061960	2155437	520763	824949	1339841	14968931	12413663	15843552	13950634	15263863
Dihydroartemisinic acid	C15H24O2	237.18	236.18	11.48	M+H	1061960	1251892	1797530	1003542	1010057	14968931	12413663	15843552	13950634	15263863
Eleutheroside B/Syringin	C17H24O9	417.14	416.14	5.92	M+HCO2	7948630	11718136	17796716	16179999	8548730	21439582	53583882	39042472	29827722	36454418
Nicotinamide	C6H6N2O	123.06	122.06	1.23	M+H	15012719	22398348	22938934	28438937	16629198	32339219	68456525	71108139	37060138	33509650
Complanatuside	C28H32O16	625.18	624.18	7.59	M+H	8667235	13608714	14517398	19377143	9814358	4552498	5934576	5210257	5949627	6943627
Narcissoside	C28H32O16	625.18	624.18	7.59	M+H	8667235	13608714	14517398	19377143	9814358	4552498	5934576	5210257	5949627	6943627
Isorhamnetin-3-O-nehesperidine	C28H32O16	625.18	624.18	7.59	M+H	8667235	13608714	14517398	19377143	9814358	4552498	5934576	5210257	5949627	6943627
Fisetin	C15H10O6	287.06	286.06	6.74	M+H	16878079	23570469	26003619	31175734	18435719	5508227	9393107	6647492	9746962	11692150
Kaempferol	C15H10O6	287.06	286.06	6.74	M+H	16878079	23570469	26003619	31175734	18435719	5508227	9393107	6647492	9746962	11692150
Luteolin	C15H10O6	287.06	286.06	6.74	M+H	16878079	23570469	26003619	31175734	18435719	5508227	9393107	6647492	9746962	11692150
Scutellarein	C15H10O6	287.06	286.06	6.74	M+H	16878079	23570469	26003619	31175734	18435719	5508227	9393107	6647492	9746962	11692150
L(-)-Carnitine	C7H15NO3	162.11	161.11	0.76	M+H	38952955	46827511	43961226	47306893	38955448	19411729	8987202	5552857	7960673	9748306
L-Valine	C5H11NO2	118.09	117.09	0.77	M+H	1055194953	1080292915	1125467865	894750958	1009346517	241961834	167543859	161975854	171179698	164123703
Betaine	C5H11NO2	118.09	117.09	0.77	M+H	1055194953	1080292915	1125467865	894750958	1009346517	241961834	167543859	161975854	171179698	164123703
Vaccarin	C32H38O19	727.21	726.21	6.74	M+H	131541358	184714800	197196165	223080702	145042311	19648895	26372364	22140760	24834046	26030250
Camelliaside B	C32H38O19	727.21	726.21	6.74	M+H	131541358	184714800	197196165	223080702	145042311	19648895	26372364	22140760	24834046	26030250
Stachydrine	C7H13NO2	144.1	143.1	1.6	M+H	452580850	425437970	480830021	164688263	443131864	28416258	43442760	25610388	11762605	23307003
L-Tyrosine	C9H11NO3	182.08	181.08	1.45	M+H	5844111	5681701	7208385	4375871	5853066	0	0	0	0	0
Ginkgolide C	C20H24O11	441.14	440.14	5.93	M+H	12480441	6493370	4903094	1786100	12675871	0	0	0	0	0
8-O-acetyl shanzhiside methyl ester	C19H28O12	471.15	470.15	6.79	M+Na	5384306	7088276	12396099	10760732	5479919	0	0	0	0	0
Abscisic acid	C15H20O4	265.14	264.14	1.38	M+H	15607399	7851882	6538123	4599079	14285099	0	0	0	0	0
Mulberroside A	C26H32O14	569.19	568.19	8	M+H	8695371	3211468	19256196	20789926	8825482	0	0	0	0	0
5-Hydroxy-1-tetralone	C10H10O2	163.08	162.08	17.59	M+H	75393191	71561984	71478870	71367076	73839123	0	0	0	0	0
Eurycomanone	C20H24O9	409.15	408.15	1.87	M+H	502752742	334755208	299472184	86726959	512447723	0	0	0	0	0
Ginkgolide A	C20H24O9	409.15	408.15	1.87	M+H	502752742	334755208	299472184	86726959	512447723	0	0	0	0	0
Tinnevellin glucoside	C20H24O9	409.15	408.15	1.87	M+H	502752742	334755208	299472184	86726959	512447723	0	0	0	0	0
Nodakenin	C20H24O9	409.15	408.15	1.87	M+H	502752742	334755208	299472184	86726959	512447723	0	0	0	0	0
Appendix 2 (TF.vs.TL_pos_Diff)
name	formula	exact_mass	mz	rtmin	Adduct	TF-1	TF-2	TF-3	TF-4	TF-5	TL-1	TL-2	TL-3	TL-4	TL-5
2''-O-beta-L-galactopyranosylorientin	C27H30O16	611.16	610.16	5.37	M+H	0	0	0	0	0	1057455206	987643528	1081752481	920013501	802307017
Rutin	C27H30O16	611.16	610.16	5.37	M+H	0	0	0	0	0	1057455206	987643528	1081752481	920013501	802307017
7-Methoxycoumarin	C10H8O3	177.05	176.05	1.26	M+H	0	0	0	0	0	19673025	30949201	25812540	23817200	21905552
Dehydroandrographolidesuccinate	C28H36O10	533.24	532.24	7.72	M+H	3980313	2043558	0	1955778	2031531	0	0	0	0	0
Curdione	C15H24O2	237.18	236.18	9.21	M+H	3781886	3714893	3338109	4245567	3679541	14968931	12413663	15843552	13950634	15263863
Morin	C15H10O7	303.05	302.05	8	M+H	17032378	18349500	9688114	14705073	9197264	36684785	59406619	45139229	64048606	83321044
Demethoxyyangonin	C14H12O3	229.09	228.09	7.82	M+H	101134555	133068071	152896724	113414561	94374293	6237051	3167759	2538470	2533175	2705524
Piperine	C17H19NO3	286.14	285.14	14.15	M+H	0	0	0	0	0	8723335	8116907	4966856	7179676	10379499
Deltaline	C27H41NO8	508.29	507.29	6.32	M+H	0	0	0	0	0	318164837	324477789	380131444	294410147	352478759
Betaine	C5H11NO2	118.09	117.09	0.78	M+H	0	0	0	0	0	241961834	167543859	161975854	171179698	164123703
Quercetin	C15H10O7	303.05	302.05	8	M+H	17032378	18349500	9688114	14705073	9197264	36684785	59406619	45139229	64048606	83321044
Fisetin	C15H10O6	287.06	286.06	8.66	M+H	79890291	57297992	70338298	97056116	64444661	5508227	9393107	6647492	9746962	11692150
L-Tryptophan	C11H12N2O2	205.1	204.1	2.35	M+H	0	0	0	0	0	1028902141	673135216	730392267	694686238	745520454
Kaempferol	C15H10O6	287.06	286.06	8.66	M+H	79890291	57297992	70338298	97056116	64444661	5508227	9393107	6647492	9746962	11692150
Engeletin	C21H22O10	435.13	434.13	8.32	M+H	4271983	4580476	3830975	3280917	3056343	0	0	0	0	0
Demethylcoclaurine hydrochloride	C16H18NO3Cl	272.13	271.13	6.76	M+H	0	0	0	0	0	27190601	27900525	21727542	21079553	13782883
Eriodictyol	C15H12O6	289.07	288.07	6.19	M+H	0	0	0	0	0	30960023	46754022	47981274	62622457	76446173
Procyanidin B1	C30H26O12	579.15	578.15	5.69	M+H	0	0	0	0	0	19006955	48413669	50502303	50913548	56609025
Luteolin	C15H10O6	287.06	286.06	8.66	M+H	79890291	57297992	70338298	97056116	64444661	5508227	9393107	6647492	9746962	11692150
L(+)-Leucinol	C6H15NO	118.12	117.12	4.18	M+H	0	0	0	0	0	15772897	10092455	15656413	18231680	8314810
Procyanidin B2	C30H26O12	579.15	578.15	5.69	M+H	0	0	0	0	0	19006955	48413669	50502303	50913548	56609025
Diosmin	C28H32O15	609.18	608.18	8.99	M+H	0	0	0	0	0	20650863	25530200	22795158	21667613	25952103
Hyperoside	C21H20O12	465.1	464.1	8	M+H	25975605	27254364	14086531	21483543	13793183	55589252	89029139	65956745	93577609	118254186
Notopterol	C21H22O5	355.15	354.15	14.8	M+H	4446982	4878605	2166472	4360758	4143062	0	0	0	0	0
Sophoricoside	C21H20O10	433.11	432.11	7.8	M+H	307044834	277228940	143230524	91823057	143639474	3369580089	3498200982	3458936655	3602477359	3593527597
Scutellarein	C15H10O6	287.06	286.06	8.66	M+H	79890291	57297992	70338298	97056116	64444661	5508227	9393107	6647492	9746962	11692150
Dihydroartemisinic acid	C15H24O2	237.18	236.18	9.21	M+H	3781886	3714893	3338109	4245567	3679541	14968931	12413663	15843552	13950634	15263863
Ginkgolide C	C20H24O11	441.14	440.14	6.88	M+H	17078334	33947335	26088316	21487791	34160634	0	0	0	0	0
Xanthohumol	C21H22O5	355.15	354.15	14.8	M+H	4446982	4878605	2166472	4360758	4143062	0	0	0	0	0
Isorhamnetin-3-O-nehesperidine	C28H32O16	625.18	624.18	8.57	M+H	66270886	52418413	50200187	70833945	63668649	4552498	5934576	5210257	5949627	6943627
Eurycomalactone	C19H24O6	349.16	348.16	4.17	M+H	18497234	20150504	12985128	18926342	14213319	3026370	11845019	7949349	2444659	5118986
Hesperetin	C16H14O6	303.09	302.09	7.01	M+H	8307302	4156233	9619434	10994693	9392620	0	0	0	0	0
Atractyloside A	C21H36O10	466.26	465.26	10.41	M+NH4	42365357	22483025	15249612	26490737	27251837	0	0	0	0	0
Acetylvanillin	C10H10O4	195.07	194.07	9.19	M+H	10562137	9902895	6154358	10128641	7925816	0	0	0	0	0
Piceatannol	C14H12O4	245.08	244.08	9.67	M+H	159957516	207142614	171100633	173194266	121544004	18945878	91938285	16243354	17678829	58585654
Picfeltarraenin IB IB	C42H64O14	837.43	836.43	18.13	M+HCO2	0	0	0	0	0	5775520	8362166	7258974	6684948	8491099
Glabridin	C20H20O4	325.14	324.14	6.73	M+H	23288389	22826360	19398421	18548007	19359329	0	0	0	0	0
Isoxanthohumol	C21H22O5	355.15	354.15	14.8	M+H	4446982	4878605	2166472	4360758	4143062	0	0	0	0	0
Bavachin	C20H20O4	325.14	324.14	6.73	M+H	23288389	22826360	19398421	18548007	19359329	0	0	0	0	0
Sesamoside	C17H24O12	438.16	437.16	1.23	M+NH4	0	0	0	0	0	3326169	4779772	3713973	3641620	2746725
Curcumol	C15H24O2	237.18	236.18	9.21	M+H	3781886	3714893	3338109	4245567	3679541	14968931	12413663	15843552	13950634	15263863
Lonicerin	C27H30O15	595.17	594.17	6.1	M+H	583206991	454416834	478241986	588419422	570354793	3418120087	3575360317	3428629586	3828442642	3481665151
3,5-Dimethoxy-4-hydroxybenzaldehyde	C9H10O4	183.07	182.07	6.89	M+H	7324675	6474201	11193623	8283315	8682157	0	0	0	0	0
Didymin	C28H34O14	595.2	594.2	11.16	M+H	0	0	0	0	0	6579863	2014243	1540125	3369846	2809623
gamma-Mangostin	C23H24O6	397.16	396.16	8.6	M+H	6202391	11233596	6294357	5396688	6641348	0	0	0	0	0
Oroxin B	C27H30O15	595.17	594.17	6.1	M+H	583206991	454416834	478241986	588419422	570354793	3418120087	3575360317	3428629586	3828442642	3481665151
Higenamine	C16H17NO3	272.13	271.13	6.76	M+H	0	0	0	0	0	27190601	27900525	21727542	21079553	13782883
3-Furfuryl 2-pyrrolecarboxylate	C10H9NO3	192.07	191.07	1.43	M+H	0	0	0	0	0	15960824	12322134	15857808	15038443	17092891
Harringtonine	C28H37NO9	532.25	531.25	7.84	M+H	0	0	0	0	0	19870854	19310578	13376840	11236851	12329360
Securinine	C13H15NO2	218.12	217.12	8.85	M+H	0	0	0	0	0	8909514	12004634	8835873	10359205	9401833
Myricetin	C15H10O8	319.04	318.04	7.01	M+H	10787297	15413702	5497457	10688759	5779871	0	0	0	0	0
Gomisin D	C28H34O10	531.22	530.22	7.85	M+H	3957964	2155615	2410376	1557781	1755052	0	0	0	0	0
L-Leucine	C6H13NO2	132.1	131.1	1.06	M+H	133227494	117063024	93977942	56229389	69729302	607734988	322706431	417086575	410927120	544173219
Spinosin	C28H32O15	609.18	608.18	8.99	M+H	0	0	0	0	0	20650863	25530200	22795158	21667613	25952103
Daidzin	C21H20O9	417.12	416.12	9.34	M+H	0	0	0	0	0	19338121	17783439	17932746	18854506	21914768
Puerarin	C21H20O9	417.12	416.12	9.34	M+H	0	0	0	0	0	19338121	17783439	17932746	18854506	21914768
Isoquercitrin	C21H20O12	465.1	464.1	8	M+H	25975605	27254364	14086531	21483543	13793183	55589252	89029139	65956745	93577609	118254186
Limonin	C26H30O8	471.2	470.2	8.48	M+H	3218017	3585085	0	3309106	2605808	0	0	0	0	0
Synephrine	C9H13NO2	168.1	167.1	6.75	M+H	0	0	0	0	0	3104275	3143608	3567772	3072444	3548594
Voacamine	C43H52N4O5	705.4	704.4	19.15	M+H	0	0	0	0	0	4279151	2860086	2980347	2394275	3516660
Caffeine	C8H10N4O2	195.09	194.09	4.92	M+H	0	0	0	0	0	15515502	8518424	5460220	288875	11366933
Isobavachalcone	C20H20O4	325.14	324.14	6.73	M+H	23288389	22826360	19398421	18548007	19359329	0	0	0	0	0
5-O-Methylvisammioside	C22H28O10	453.18	452.18	7.67	M+H	0	0	0	0	0	23058506	33140887	16929223	23884262	24181533
Apigenin	C15H10O5	271.06	270.06	8.2	M+H	0	0	0	0	0	5010840	7702213	6113285	7848660	9504525
Baicalein	C15H10O5	271.06	270.06	8.2	M+H	0	0	0	0	0	5010840	7702213	6113285	7848660	9504525
Galangin	C15H10O5	271.06	270.06	8.2	M+H	0	0	0	0	0	5010840	7702213	6113285	7848660	9504525
Grosvenorine	C33H40O19	741.22	740.22	7.4	M+H	3531287	2600043	2182122	3648746	2619424	0	0	0	0	0
Vaccarin	C32H38O19	727.21	726.21	5.67	M+H	375043442	369464700	380849971	365400900	353187044	19648895	26372364	22140760	24834046	26030250
Eleutheroside E	C34H46O18	760.3	759.3	7.36	M+NH4	0	0	0	0	0	6701430	6642633	5533929	5174186	6325649
Phloretin	C15H14O5	275.09	274.09	8.3	M+H	9003654	5977471	5064338	3280089	3635412	0	0	0	0	0
Eupafolin	C16H12O7	317.07	316.07	6.92	M+H	5261081	6005747	6690803	6784048	6116270	0	0	0	0	0
Complanatuside	C28H32O16	625.18	624.18	8.57	M+H	0	0	0	0	0	4552498	5934576	5210257	5949627	6943627
Isobavachin	C20H20O4	325.14	324.14	6.73	M+H	23288389	22826360	19398421	18548007	19359329	0	0	0	0	0
Silibinin	C25H22O10	483.13	482.13	13.38	M+H	1980478	1771986	911451	786979	722153	0	0	0	0	0
3-O-Acetyl-16alpha-hydroxytrametenolic acid	C32H50O5	515.37	514.37	22.06	M+H	0	0	0	0	0	18167066	4696553	17767614	17304781	18469366
Genistein	C15H10O5	271.06	270.06	8.2	M+H	0	0	0	0	0	5010840	7702213	6113285	7848660	9504525
Guanosine	C10H13N5O5	284.1	283.1	1.05	M+H	9272903	11967409	6947944	5461389	4671799	0	0	0	0	0
Myricitrin	C21H20O12	465.1	464.1	8	M+H	25975605	27254364	14086531	21483543	13793183	55589252	89029139	65956745	93577609	118254186
Isorhamnetin	C16H12O7	317.07	316.07	6.92	M+H	5261081	6005747	6690803	6784048	6116270	0	0	0	0	0
Pseudolaric Acid B	C23H28O8	450.21	449.21	1.06	M+NH4	3213175	2838004	1674055	3963262	0	0	0	0	0	0
L-Phenylalanine	C9H11NO2	166.09	165.09	1.37	M+H	209284474	182091981	239168174	163442877	146362267	2663949081	1865766909	2190852907	2268245028	2443031510
L-Stepholidine	C19H21NO4	328.15	327.15	6.73	M+H	6600103	3994504	2442348	4285930	3020571	0	0	0	0	0
Columbianadin	C19H20O5	329.14	328.14	8.48	M+H	4862170	4906562	2812481	4353334	3492862	0	0	0	0	0
Toosendanin	C30H38O11	597.23	596.23	8.62	M+Na	11360027	10603055	10531414	6937390	8627597	0	0	0	0	0
Narcissoside	C28H32O16	625.18	624.18	8.57	M+H	66270886	52418413	50200187	70833945	63668649	4552498	5934576	5210257	5949627	6943627
Oleuropein	C25H32O13	558.22	557.22	8.38	M+NH4	22893219	21470948	13890009	20253136	13880107	3816502	4646099	3771251	3466851	4441554
Aurantio-obtusin beta-D-glucoside	C23H24O12	493.13	492.13	7	M+H	5603013	5747848	5551859	5477342	4927345	0	0	0	0	0
Sarracenin	C11H14O5	227.09	226.09	5.52	M+H	10718402	8422566	3210131	7315986	1920964	0	0	0	0	0
8-Prenylnaringenin	C20H20O5	341.14	340.14	6.72	M+H	0	0	0	0	0	7775480	6733906	3019206	5576442	3440590
5-O-Demethylnobiletin	C20H20O8	389.12	388.12	9.31	M+H	0	0	0	0	0	4779134	5071182	4834374	5216263	5763501
Artemetin	C20H20O8	389.12	388.12	9.31	M+H	0	0	0	0	0	4779134	5071182	4834374	5216263	5763501
Isosinensetin	C20H20O7	373.13	372.13	12.6	M+H	0	0	0	0	0	7421687	1215820	3036129	2737324	8585573
Cyasterone	C29H44O8	521.31	520.31	17.95	M+H	0	0	0	0	0	137107993	214815986	107532992	118417625	156721515
alpha-Asarone	C12H16O3	209.12	208.12	1.55	M+H	0	0	0	0	0	34577881	47953502	25552099	37446142	50446114
Hosenkoside A	C48H82O20	1023.54	1022.54	19.27	M+HCO2	0	0	0	0	0	3647508	8785971	4446005	2239583	1181843
Acetyl-11-keto-beta-boswellic acid	C32H48O5	513.36	512.36	21.8	M+H	0	0	0	0	0	3777906	3260065	4825656	5926871	5528001
4-Hydroxyisoleucine	C6H13NO3	148.1	147.1	2.31	M+H	5679087	5596720	1968781	4067509	1563295	21222562	16291803	22356891	22354537	26720537
Cotoin	C14H12O4	245.08	244.08	9.67	M+H	159957516	207142614	171100633	173194266	121544004	18945878	91938285	16243354	17678829	58585654
Camelliaside B	C32H38O19	727.21	726.21	5.67	M+H	375043442	369464700	380849971	365400900	353187044	19648895	26372364	22140760	24834046	26030250
(-)-Sinoacutine	C19H21NO4	328.15	327.15	6.73	M+H	6600103	3994504	2442348	4285930	3020571	0	0	0	0	0
Boldine	C19H21NO4	328.15	327.15	6.73	M+H	6600103	3994504	2442348	4285930	3020571	0	0	0	0	0
Chelerythrine chloride	C21H18NO4	348.12	347.12	6.56	M+	10637005	13191625	7075722	15784773	18012771	0	0	0	0	0
4'-O-Glucosylvitexin	C27H30O15	595.17	594.17	6.1	M+H	583206991	454416834	478241986	588419422	570354793	3418120087	3575360317	3428629586	3828442642	3481665151
Yangonin	C15H14O4	259.1	258.1	8.71	M+H	13921582	16597411	11167386	12576366	10132819	0	0	0	0	0
Sinensetin	C20H20O7	373.13	372.13	12.6	M+H	0	0	0	0	0	7421687	1215820	3036129	2737324	8585573
Tangeretin	C20H20O7	373.13	372.13	12.6	M+H	0	0	0	0	0	7421687	1215820	3036129	2737324	8585573
Diosmetin	C16H12O6	301.07	300.07	8.51	M+H	0	0	0	0	0	3886039	4355722	3719984	4143011	4872853
Hispidulin	C16H12O6	301.07	300.07	8.51	M+H	0	0	0	0	0	3886039	4355722	3719984	4143011	4872853
Hydroxygenkwanin	C16H12O6	301.07	300.07	8.51	M+H	0	0	0	0	0	3886039	4355722	3719984	4143011	4872853
beta-Asarone	C12H16O3	209.12	208.12	1.55	M+H	0	0	0	0	0	34577881	47953502	25552099	37446142	50446114
3-n-Butylphathlide	C12H14O2	191.11	190.11	1.55	M+H	0	0	0	0	0	10885776	12420329	3280245	12128806	13032068
L-Abrine	C12H14N2O2	219.11	218.11	7.98	M+H	61236033	44233720	48638663	29126960	44625401	9138953	10728944	10845003	7708729	7066502
Specnuezhenide	C31H42O17	704.28	703.28	7.72	M+NH4	18416466	21106528	13829714	12857958	13184776	0	0	0	0	0
Poncirin	C28H34O14	595.2	594.2	11.16	M+H	0	0	0	0	0	6579863	2014243	1540125	3369846	2809623
Scoparone	C11H10O4	207.07	206.07	5.94	M+H	0	0	0	0	0	8968139	10711910	10134411	7793033	8639992
Puerarin apioside	C26H28O13	549.16	548.16	8.31	M+H	3487164	3295075	2859251	2939595	3179345	61193131	67278966	61660859	65123101	73140220
Isovanillin	C8H8O3	153.05	152.05	7.02	M+H	0	0	0	0	0	18360561	20084613	16857693	17302179	18913852
Methylparaben	C8H8O3	153.05	152.05	7.02	M+H	0	0	0	0	0	18360561	20084613	16857693	17302179	18913852
Sec-O-Glucosylhamaudol	C21H26O10	439.16	438.16	6.55	M+H	12459558	16396923	33985053	14569069	19878575	0	0	0	0	0
Verbenalin	C17H24O10	433.14	432.14	1.41	M+HCO2	44372243	37179919	25758583	32653751	32296824	0	0	0	0	0
Orcinol gentiobioside	C19H28O12	449.17	448.17	3.63	M+H	37879321	52039948	25590327	38591315	25575610	0	0	0	0	0
Veratric acid	C9H10O4	183.07	182.07	6.89	M+H	7324675	6474201	11193623	8283315	0	0	0	0	0	0
(+)-Magnoflorine	C20H24NO4	342.17	341.17	4.74	M+	944463046	1078326850	712966899	840063586	635795198	163683298	138024564	67899916	66125094	402160257
Corydine	C20H23NO4	342.17	341.17	4.74	M+H	944463046	1078326850	712966899	840063586	635795198	163683298	138024564	67899916	66125094	402160257
Phellodendrine	C20H24NO4	342.17	341.17	4.74	M+	944463046	1078326850	712966899	840063586	635795198	163683298	138024564	67899916	66125094	402160257
Bufalin	C24H34O4	387.25	386.25	18.39	M+H	0	0	0	0	0	9184157	5776483	5217168	4687018	12032520
5-Hydroxy-1-tetralone	C10H10O2	163.08	162.08	2.33	M+H	226844190	370537373	152783858	322232100	181186473	0	0	0	0	0
1-Deoxynojirimycin	C6H13NO4	164.09	163.09	6.51	M+H	6250545	5600640	4700140	5044264	3217164	18651010	16573088	19575522	15589678	17824229
Chelerythrine	C21H18NO4	348.12	347.12	6.56	M+H	10637005	13191625	7075722	15784773	18012771	0	0	0	0	0
Leucoside	C26H28O15	581.15	580.15	6.47	M+H	257648627	232689538	54276277	86215525	56690954	2510269508	2676423411	2731763669	2737416158	2740909685
Herbacetin	C15H10O7	303.05	302.05	8	M+H	17032378	18349500	9688114	14705073	9197264	36684785	59406619	45139229	64048606	83321044
Isorhapontigenin	C15H14O4	259.1	258.1	8.71	M+H	13921582	16597411	11167386	12576366	10132819	0	0	0	0	0
Coumarin	C9H6O2	147.04	146.04	1.15	M+H	8296188	3489376	2225745	1031709	835585	136971363	233483821	168476870	162056600	127882255
Tectorigenin	C16H12O6	301.07	300.07	8.51	M+H	0	0	0	0	0	3886039	4355722	3719984	4143011	4872853
7-Hydroxycoumarin	C9H6O3	163.04	162.04	1.02	M+H	6785135	1172200	5482506	5208487	1527014	81360153	107527828	122984319	91155057	63682137
Flavone	C15H10O2	223.08	222.08	8.81	M+H	5137517	8825683	2384738	987488	5259248	91861982	148669347	112058808	152395375	200458335
Isovitexin	C21H20O10	433.11	432.11	7.8	M+H	307044834	277228940	143230524	91823057	143639474	3369580089	3498200982	3458936655	3602477359	3593527597
Mulberroside A	C26H32O14	569.19	568.19	8.01	M+H	53563138	64164843	51739070	46090061	53188472	0	0	0	0	0
Schizandrol B	C28H34O9	532.25	531.25	7.84	M+NH4	0	0	0	0	0	19870854	19310578	13376840	11236851	12329360
Citropten	C11H10O4	207.07	206.07	5.94	M+H	0	0	0	0	0	8968139	10711910	10134411	7793033	8639992
Handelin	C32H40O8	553.28	552.28	16.84	M+H	0	0	0	0	0	19421809	1928484	13366478	15060070	22344166
Apiin	C26H28O14	565.16	564.16	6.93	M+H	645631644	476880223	268498150	138117735	257219477	5386653219	5926712720	5676369641	6034258340	6024384409
Isoschaftoside	C26H28O14	565.16	564.16	6.93	M+H	645631644	476880223	268498150	138117735	257219477	5386653219	5926712720	5676369641	6034258340	6024384409
Schaftoside	C26H28O14	565.16	564.16	6.93	M+H	645631644	476880223	268498150	138117735	257219477	5386653219	5926712720	5676369641	6034258340	6024384409
Astragalin	C21H20O11	449.11	448.11	6.97	M+H	91145645	56075704	57064641	87827817	67002090	1074715400	1123628222	1155927039	1177074341	1261052216
Quercetin 7-rhamnoside	C21H20O11	449.11	448.11	6.97	M+H	91145645	56075704	57064641	87827817	67002090	1074715400	1123628222	1155927039	1177074341	1261052216
Vicenin II	C27H30O15	595.17	594.17	6.1	M+H	583206991	454416834	478241986	588419422	570354793	3418120087	3575360317	3428629586	3828442642	3481665151
Kaempferol 3-glucorhamnoside	C27H30O15	595.17	594.17	6.1	M+H	583206991	454416834	478241986	588419422	570354793	3418120087	3575360317	3428629586	3828442642	3481665151
Kaempferol-3-O-rutinoside	C27H30O15	595.17	594.17	6.1	M+H	583206991	454416834	478241986	588419422	570354793	3418120087	3575360317	3428629586	3828442642	3481665151
Ponicidin/Rubescensin B	C20H26O6	363.18	362.18	7.54	M+H	18526412	19032314	10336588	16201700	11966367	0	0	0	0	0
Kaempferol-7-O-beta-D-glucopyranoside	C21H20O11	449.11	448.11	6.97	M+H	91145645	56075704	57064641	87827817	67002090	1074715400	1123628222	1155927039	1177074341	1261052216
Alisol B 23-acetate	C32H50O5	515.37	514.37	22.06	M+H	0	0	0	0	0	18167066	4696553	17767614	17304781	18469366
Oroxin A	C21H20O10	433.11	432.11	7.8	M+H	307044834	277228940	143230524	91823057	143639474	3369580089	3498200982	3458936655	3602477359	3593527597
Arglabin	C15H18O3	247.13	246.13	8.31	M+H	0	0	0	0	0	13468571	16490398	15218001	14842691	16764100
Genistin	C21H20O10	433.11	432.11	7.8	M+H	307044834	277228940	143230524	91823057	143639474	3369580089	3498200982	3458936655	3602477359	3593527597
Vicenin III	C26H28O14	565.16	564.16	6.93	M+H	645631644	476880223	268498150	138117735	257219477	5386653219	5926712720	5676369641	6034258340	6024384409
Homoorientin	C21H20O11	449.11	448.11	6.97	M+H	91145645	56075704	57064641	87827817	67002090	1074715400	1123628222	1155927039	1177074341	1261052216
Demethylwedelolactone	C15H8O7	301.03	300.03	8	M+H	0	0	0	0	0	10155313	15260923	11908095	15729422	19415998
Ethyl ferulate	C12H14O4	223.1	222.1	6	M+H	6202981	7260272	6449844	3539977	3382909	44209947	51135915	43050805	45604305	49666422
Pinoresinol 4-O-glucoside	C26H32O11	538.23	537.23	8.69	M+NH4	0	0	0	0	0	2088626	1555686	3011947	2029501	1324892
Isoalantolactone	C15H20O2	233.15	232.15	12.97	M+H	0	0	0	0	0	3529723	4589714	4164232	4996052	5108781
Orientin	C21H20O11	449.11	448.11	6.97	M+H	91145645	56075704	57064641	87827817	67002090	1074715400	1123628222	1155927039	1177074341	1261052216
Alisol C 23-acetate	C32H48O6	529.35	528.35	21.02	M+H	0	0	0	0	0	14009315	5725824	10608940	11593063	9688000
(20S)-Protopanaxadiol	C30H52O3	483.38	482.38	20.77	M+Na	0	0	0	0	0	14833607	26075336	18088856	26450959	27751775
Vitexin	C21H20O10	433.11	432.11	7.8	M+H	307044834	277228940	143230524	91823057	143639474	3369580089	3498200982	3458936655	3602477359	3593527597
Apigenin-7-O-beta-D-glucoside	C21H20O10	433.11	432.11	7.8	M+H	307044834	277228940	143230524	91823057	143639474	3369580089	3498200982	3458936655	3602477359	3593527597
Cynaroside	C21H20O11	449.11	448.11	6.97	M+H	91145645	56075704	57064641	87827817	67002090	1074715400	1123628222	1155927039	1177074341	1261052216
Ligustilide	C12H14O2	191.11	190.11	1.55	M+H	0	0	0	0	0	10885776	12420329	3280245	12128806	13032068
Artemisinin	C15H22O5	283.15	282.15	10.2	M+H	0	0	0	0	0	10123985	10770106	8507202	9536851	8822195
Resveratrol	C14H12O3	229.09	228.09	7.8	M+H	101134555	133068071	152896724	113414561	94374293	0	0	0	0	0
Cratoxylone	C24H28O7	429.19	428.19	7.43	M+H	0	0	0	0	0	4230994	3139632	5288355	4737628	6303092
Quercitrin	C21H20O11	449.11	448.11	6.97	M+H	91145645	56075704	57064641	87827817	67002090	1074715400	1123628222	1155927039	1177074341	1261052216
Saikosaponin D	C42H68O13	803.46	802.46	17.91	M+Na	0	0	0	0	0	25851368	26727464	28444516	27918699	38519325
Paeonol	C9H10O3	167.07	166.07	6.52	M+H	8496811	7925573	6922799	5153324	7989956	0	0	0	0	0
Hematoxylin	C16H14O6	303.09	302.09	7.01	M+H	8307302	4156233	9619434	10994693	9392620	0	0	0	0	0
Dehydrodiisoeugenol	C20H22O4	327.16	326.16	8.36	M+H	9599666	13366294	8395304	10827045	9404955	0	0	0	0	0
D(-)-Salicin	C13H18O7	331.1	330.1	1.73	M+HCO2	15015703	8202348	8384529	13727080	8711185	0	0	0	0	0
Methylnissolin-3-O-glucoside	C23H26O10	463.16	462.16	1.05	M+H	12418874	8646765	12034931	4770406	4173687	0	0	0	0	0
Ingenol-3,4-5,20-diacetonide	C26H36O5	429.26	428.26	20.02	M+H	0	0	0	0	0	6004081	3055123	3263644	1318881	2192892
Senkyunolide A	C12H16O2	193.12	192.12	5.21	M+H	0	0	0	0	0	137050418	81927152	152065401	151163345	122219042
Ginsenoside Rk1	C42H70O12	789.48	788.48	19.85	M+Na	0	0	0	0	0	23195038	31430641	28553767	26786020	29316667
Aristolone	C15H22O	219.17	218.17	19.53	M+H	14169765	14217445	12649966	16085622	12852836	5013198	13811687	7066688	25683777	30700756
Alisol B	C30H48O4	495.34	494.34	20.76	M+Na	0	0	0	0	0	5933137	4835533	4052606	8951882	6529311
S-Isocorydine	C20H23NO4	342.17	341.17	4.74	M+H	944463046	1078326850	712966899	840063586	635795198	163683298	138024564	67899916	66125094	402160257
Cinnamaldehyde	C9H8O	133.06	132.06	4.03	M+H	35752117	38763121	25846576	9422548	15417810	0	0	0	0	0
o-Veratraldehyde	C9H10O3	167.07	166.07	6.52	M+H	8496811	7925573	6922799	5153324	7989956	0	0	0	0	0
Vanillin	C8H8O3	153.05	152.05	7.02	M+H	0	0	0	0	0	18360561	20084613	16857693	17302179	18913852
Decursin	C19H20O5	329.14	328.14	8.48	M+H	4862170	4906562	2812481	4353334	3492862	0	0	0	0	0
Decursinol angelate	C19H20O5	329.14	328.14	8.48	M+H	4862170	4906562	2812481	4353334	3492862	0	0	0	0	0
Isopropylidenylacetyl-marmesin	C19H20O5	329.14	328.14	8.48	M+H	4862170	4906562	2812481	4353334	3492862	0	0	0	0	0
Methyl Vanillate	C9H10O4	183.07	182.07	6.89	M+H	7324675	6474201	11193623	8283315	8682157	0	0	0	0	0
Isobutyl 4-Hydroxybenzoate	C11H14O3	195.1	194.1	6.12	M+H	5887454	5461858	4957985	3662606	3975614	0	0	0	0	0
Rhapontigenin	C15H14O4	259.1	258.1	8.71	M+H	13921582	16597411	11167386	12576366	10132819	0	0	0	0	0
Guanine	C5H5N5O	152.06	151.06	1.05	M+H	20765977	24920643	13528917	11482019	10960195	0	0	0	0	0
Ginkgolic Acid	C20H32O3	321.24	320.24	19.53	M+H	9680132	7523437	2441649	5177535	3261525	43138076	35656294	21061334	31059133	28308836
Tsugaric acid A	C32H50O4	499.38	498.38	20.81	M+H	0	0	0	0	0	6547592	5284538	5075015	11763084	10682733
Etoposide	C29H32O13	589.19	588.19	1.33	M+H	0	0	0	0	0	7944165	8537786	3382624	11566571	6594632
Emodin	C15H10O5	271.06	270.06	8.2	M+H	0	0	0	0	0	5010840	7702213	6113285	7848660	9504525
Tryptamine	C10H12N2	161.11	160.11	8.27	M+H	0	0	0	0	0	41874356	19082375	31635985	27950338	21035386
